# Supplementary material for: Contextual Hub Analysis Tool (CHAT): A Cytoscape app for identifying contextually relevant hubs in biological networks
Source: F1000Res. 2016 Aug 30;5:1745. Originally published 2016 Jul 19. [Version 2] doi: 10.12688/f1000research.9118.2 (PMC5105880; doi:10.12688/f1000research.9118.2)
Supplement: Use case data — 462 genes that have been reported to be up-regulated during Dengue fever infection [file f1000research-5-10240-s0000.tgz › ddc461ab-117b-416a-a701-ca2c225c2b27_Data.csv]

ENSG00000154099	57.81999969
ENSG00000092295	27.93000031
ENSG00000108691	27.23999977
ENSG00000164825	25.62999916
ENSG00000163666	23.94000053
ENSG00000108700	22.17000008
ENSG00000133101	22.04999924
ENSG00000104951	21.42000008
ENSG00000178965	21.29000092
ENSG00000107593	20.45000076
ENSG00000169245	18.17000008
ENSG00000125355	17.62999916
ENSG00000149564	16.77000046
ENSG00000151364	11.81999969
ENSG00000243649	11.35000038
ENSG00000185339	11.31999969
ENSG00000166278	10.89999962
ENSG00000255221	10.56000042
ENSG00000088827	10.44999981
ENSG00000166920	10.23999977
ENSG00000167601	10.17000008
ENSG00000196141	9.140000343
ENSG00000078098	8.840000153
ENSG00000117266	8.729999542
ENSG00000185745	8.56000042
ENSG00000198785	8.050000191
ENSG00000159189	7.880000114
ENSG00000162772	7.519999981
ENSG00000173369	7.349999905
ENSG00000108387	7.170000076
ENSG00000078081	7.150000095
ENSG00000149131	7.099999905
ENSG00000162614	7.019999981
ENSG00000134326	6.96999979
ENSG00000020577	6.960000038
ENSG00000169248	6.889999866
ENSG00000006075	6.809999943
ENSG00000197272	6.789999962
ENSG00000136689	6.78000021
ENSG00000137757	6.730000019
ENSG00000187608	6.610000134
ENSG00000184270	6.599999905
ENSG00000110492	6.480000019
ENSG00000142687	6.460000038
ENSG00000173801	6.420000076
ENSG00000106785	6.320000172
ENSG00000161640	6.300000191
ENSG00000108771	6.289999962
ENSG00000137726	6.050000191
ENSG00000079385	6.039999962
ENSG00000115155	5.96999979
ENSG00000185338	5.96999979
ENSG00000145555	5.789999962
ENSG00000119917	5.760000229
ENSG00000100342	5.730000019
ENSG00000198829	5.71999979
ENSG00000165997	5.699999809
ENSG00000205362	5.590000153
ENSG00000108679	5.579999924
ENSG00000165949	5.550000191
ENSG00000125148	5.519999981
ENSG00000173372	5.480000019
ENSG00000174600	5.429999828
ENSG00000168062	5.429999828
ENSG00000188290	5.360000134
ENSG00000213533	5.349999905
ENSG00000152766	5.349999905
ENSG00000171729	5.309999943
ENSG00000054598	5.289999962
ENSG00000136960	5.28000021
ENSG00000120217	5.260000229
ENSG00000131203	5.210000038
ENSG00000139572	5.199999809
ENSG00000038945	5.179999828
ENSG00000111912	5.150000095
ENSG00000185507	5.050000191
ENSG00000111335	5.03000021
ENSG00000125144	5.019999981
ENSG00000115159	5
ENSG00000132669	5
ENSG00000136514	4.940000057
ENSG00000134321	4.889999866
ENSG00000143344	4.820000172
ENSG00000123610	4.789999962
ENSG00000135114	4.75
ENSG00000184260	4.670000076
ENSG00000158373	4.630000114
ENSG00000178175	4.53000021
ENSG00000134809	4.5
ENSG00000135047	4.46999979
ENSG00000171631	4.429999828
ENSG00000121858	4.380000114
ENSG00000143891	4.380000114
ENSG00000115267	4.360000134
ENSG00000170866	4.269999981
ENSG00000122643	4.269999981
ENSG00000111331	4.230000019
ENSG00000137959	4.179999828
ENSG00000244617	4.159999847
ENSG00000185880	4.150000095
ENSG00000163568	4.059999943
ENSG00000138642	4.050000191
ENSG00000165682	4.050000191
ENSG00000121236	4.050000191
ENSG00000168306	4.050000191
ENSG00000101986	4.039999962
ENSG00000155363	3.960000038
ENSG00000178685	3.940000057
ENSG00000136231	3.920000076
ENSG00000188313	3.900000095
ENSG00000119915	3.900000095
ENSG00000130489	3.900000095
ENSG00000184678	3.880000114
ENSG00000139410	3.869999886
ENSG00000168026	3.859999895
ENSG00000068079	3.839999914
ENSG00000134627	3.839999914
ENSG00000196664	3.809999943
ENSG00000120539	3.789999962
ENSG00000172159	3.779999971
ENSG00000165029	3.769999981
ENSG00000168961	3.75
ENSG00000107201	3.74000001
ENSG00000159228	3.730000019
ENSG00000124762	3.720000029
ENSG00000117228	3.710000038
ENSG00000116691	3.710000038
ENSG00000175518	3.700000048
ENSG00000095739	3.660000086
ENSG00000146859	3.630000114
ENSG00000198848	3.630000114
ENSG00000089127	3.619999886
ENSG00000171860	3.609999895
ENSG00000143367	3.599999905
ENSG00000112053	3.599999905
ENSG00000204103	3.569999933
ENSG00000246705	3.559999943
ENSG00000144035	3.529999971
ENSG00000188820	3.529999971
ENSG00000141837	3.519999981
ENSG00000183347	3.50999999
ENSG00000138646	3.49000001
ENSG00000076067	3.49000001
ENSG00000179921	3.460000038
ENSG00000163823	3.420000076
ENSG00000124256	3.420000076
ENSG00000254521	3.359999895
ENSG00000177409	3.359999895
ENSG00000197249	3.349999905
ENSG00000117010	3.339999914
ENSG00000119922	3.329999924
ENSG00000132530	3.289999962
ENSG00000129538	3.289999962
ENSG00000107317	3.24000001
ENSG00000187116	3.210000038
ENSG00000002549	3.200000048
ENSG00000138119	3.190000057
ENSG00000129757	3.180000067
ENSG00000116663	3.160000086
ENSG00000136816	3.160000086
ENSG00000221963	3.150000095
ENSG00000144655	3.140000105
ENSG00000253958	3.130000114
ENSG00000055332	3.119999886
ENSG00000198719	3.109999895
ENSG00000140464	3.079999924
ENSG00000059378	3.069999933
ENSG00000258227	3.069999933
ENSG00000106605	3.069999933
ENSG00000183486	3.049999952
ENSG00000134470	3.039999962
ENSG00000111911	3.029999971
ENSG00000146425	3.029999971
ENSG00000112773	3.029999971
ENSG00000111181	3.019999981
ENSG00000116016	3.019999981
ENSG00000145287	3.00999999
ENSG00000100298	3
ENSG00000010030	2.99000001
ENSG00000126262	2.99000001
ENSG00000035720	2.980000019
ENSG00000113070	2.980000019
ENSG00000158104	2.970000029
ENSG00000137628	2.970000029
ENSG00000112137	2.960000038
ENSG00000131979	2.960000038
ENSG00000137965	2.960000038
ENSG00000130589	2.950000048
ENSG00000139832	2.940000057
ENSG00000116514	2.930000067
ENSG00000205413	2.920000076
ENSG00000067066	2.900000095
ENSG00000115415	2.890000105
ENSG00000168394	2.880000114
ENSG00000148926	2.880000114
ENSG00000152061	2.869999886
ENSG00000170439	2.859999895
ENSG00000170835	2.839999914
ENSG00000104147	2.829999924
ENSG00000168003	2.819999933
ENSG00000138496	2.819999933
ENSG00000162654	2.809999943
ENSG00000107796	2.799999952
ENSG00000105048	2.799999952
ENSG00000165685	2.789999962
ENSG00000196116	2.789999962
ENSG00000138035	2.789999962
ENSG00000156587	2.779999971
ENSG00000132256	2.779999971
ENSG00000165030	2.779999971
ENSG00000161929	2.769999981
ENSG00000145685	2.769999981
ENSG00000157693	2.769999981
ENSG00000134531	2.75
ENSG00000065534	2.75
ENSG00000099860	2.75
ENSG00000175197	2.75
ENSG00000221826	2.74000001
ENSG00000166508	2.730000019
ENSG00000180340	2.720000029
ENSG00000030582	2.720000029
ENSG00000170956	2.720000029
ENSG00000138166	2.690000057
ENSG00000178607	2.690000057
ENSG00000100226	2.690000057
ENSG00000099985	2.690000057
ENSG00000122877	2.680000067
ENSG00000150457	2.660000086
ENSG00000152778	2.660000086
ENSG00000196358	2.660000086
ENSG00000197903	2.650000095
ENSG00000142494	2.650000095
ENSG00000025708	2.650000095
ENSG00000168899	2.640000105
ENSG00000153094	2.630000114
ENSG00000160999	2.630000114
ENSG00000145365	2.630000114
ENSG00000143995	2.619999886
ENSG00000148737	2.619999886
ENSG00000132109	2.599999905
ENSG00000157827	2.599999905
ENSG00000102524	2.599999905
ENSG00000135148	2.599999905
ENSG00000134827	2.599999905
ENSG00000196954	2.589999914
ENSG00000074416	2.589999914
ENSG00000110057	2.579999924
ENSG00000090104	2.579999924
ENSG00000188282	2.569999933
ENSG00000086065	2.559999943
ENSG00000140105	2.559999943
ENSG00000130202	2.549999952
ENSG00000102804	2.539999962
ENSG00000197459	2.539999962
ENSG00000138760	2.529999971
ENSG00000116991	2.529999971
ENSG00000143801	2.519999981
ENSG00000185499	2.50999999
ENSG00000105499	2.50999999
ENSG00000104972	2.5
ENSG00000161513	2.49000001
ENSG00000079263	2.49000001
ENSG00000205352	2.480000019
ENSG00000166002	2.480000019
ENSG00000096968	2.480000019
ENSG00000184060	2.470000029
ENSG00000169385	2.470000029
ENSG00000158517	2.470000029
ENSG00000183668	2.470000029
ENSG00000087077	2.470000029
ENSG00000106211	2.460000038
ENSG00000187837	2.460000038
ENSG00000133106	2.460000038
ENSG00000163219	2.450000048
ENSG00000133328	2.450000048
ENSG00000169026	2.450000048
ENSG00000117475	2.440000057
ENSG00000103066	2.440000057
ENSG00000113721	2.440000057
ENSG00000095383	2.440000057
ENSG00000106804	2.430000067
ENSG00000167850	2.430000067
ENSG00000165507	2.430000067
ENSG00000124201	2.430000067
ENSG00000134575	2.430000067
ENSG00000216490	2.430000067
ENSG00000135334	2.420000076
ENSG00000155130	2.420000076
ENSG00000120280	2.420000076
ENSG00000183621	2.420000076
ENSG00000204397	2.410000086
ENSG00000090339	2.410000086
ENSG00000135378	2.410000086
ENSG00000119862	2.410000086
ENSG00000125826	2.410000086
ENSG00000182718	2.410000086
ENSG00000089692	2.400000095
ENSG00000204516	2.400000095
ENSG00000174175	2.400000095
ENSG00000157601	2.400000095
ENSG00000129450	2.390000105
ENSG00000135363	2.390000105
ENSG00000151490	2.380000114
ENSG00000111321	2.380000114
ENSG00000137806	2.369999886
ENSG00000004468	2.369999886
ENSG00000160932	2.369999886
ENSG00000112419	2.369999886
ENSG00000167083	2.369999886
ENSG00000183784	2.369999886
ENSG00000161677	2.359999895
ENSG00000082397	2.359999895
ENSG00000154451	2.349999905
ENSG00000163644	2.349999905
ENSG00000137752	2.339999914
ENSG00000175550	2.339999914
ENSG00000183087	2.339999914
ENSG00000124635	2.339999914
ENSG00000169136	2.339999914
ENSG00000170581	2.319999933
ENSG00000130066	2.319999933
ENSG00000181481	2.319999933
ENSG00000163565	2.309999943
ENSG00000128394	2.299999952
ENSG00000121931	2.289999962
ENSG00000107736	2.289999962
ENSG00000137767	2.289999962
ENSG00000164430	2.289999962
ENSG00000135604	2.279999971
ENSG00000204267	2.279999971
ENSG00000154928	2.279999971
ENSG00000163840	2.279999971
ENSG00000111052	2.269999981
ENSG00000119522	2.269999981
ENSG00000134716	2.25999999
ENSG00000132274	2.25999999
ENSG00000165097	2.25999999
ENSG00000010327	2.25999999
ENSG00000111199	2.25999999
ENSG00000114745	2.25
ENSG00000085514	2.25
ENSG00000135899	2.25
ENSG00000051180	2.24000001
ENSG00000038210	2.230000019
ENSG00000185885	2.230000019
ENSG00000174021	2.230000019
ENSG00000125538	2.230000019
ENSG00000127838	2.230000019
ENSG00000137812	2.220000029
ENSG00000011422	2.210000038
ENSG00000112531	2.210000038
ENSG00000150048	2.210000038
ENSG00000153113	2.200000048
ENSG00000184730	2.200000048
ENSG00000115129	2.200000048
ENSG00000183019	2.200000048
ENSG00000137462	2.200000048
ENSG00000204386	2.200000048
ENSG00000065911	2.200000048
ENSG00000105939	2.190000057
ENSG00000172183	2.190000057
ENSG00000067221	2.190000057
ENSG00000107864	2.190000057
ENSG00000254470	2.190000057
ENSG00000174791	2.190000057
ENSG00000080986	2.190000057
ENSG00000160179	2.180000067
ENSG00000097033	2.180000067
ENSG00000231925	2.180000067
ENSG00000141682	2.180000067
ENSG00000126709	2.180000067
ENSG00000185722	2.170000076
ENSG00000119686	2.160000086
ENSG00000205846	2.160000086
ENSG00000169228	2.160000086
ENSG00000173210	2.160000086
ENSG00000083168	2.160000086
ENSG00000113368	2.160000086
ENSG00000158869	2.150000095
ENSG00000126458	2.140000105
ENSG00000182782	2.140000105
ENSG00000172432	2.140000105
ENSG00000066336	2.140000105
ENSG00000177628	2.140000105
ENSG00000167851	2.140000105
ENSG00000072694	2.130000114
ENSG00000147168	2.130000114
ENSG00000100220	2.130000114
ENSG00000140379	2.119999886
ENSG00000153071	2.119999886
ENSG00000153208	2.119999886
ENSG00000138411	2.109999895
ENSG00000164136	2.109999895
ENSG00000108839	2.109999895
ENSG00000177556	2.109999895
ENSG00000148841	2.109999895
ENSG00000186812	2.109999895
ENSG00000147601	2.109999895
ENSG00000148411	2.109999895
ENSG00000197019	2.099999905
ENSG00000241839	2.089999914
ENSG00000124357	2.089999914
ENSG00000162062	2.089999914
ENSG00000173110	2.089999914
ENSG00000103353	2.089999914
ENSG00000025434	2.089999914
ENSG00000152689	2.079999924
ENSG00000182197	2.079999924
ENSG00000170458	2.079999924
ENSG00000136869	2.079999924
ENSG00000123130	2.079999924
ENSG00000164674	2.079999924
ENSG00000117984	2.079999924
ENSG00000005893	2.079999924
ENSG00000198178	2.079999924
ENSG00000157637	2.069999933
ENSG00000130303	2.069999933
ENSG00000136205	2.069999933
ENSG00000100292	2.069999933
ENSG00000064932	2.069999933
ENSG00000158714	2.069999933
ENSG00000148175	2.069999933
ENSG00000139174	2.069999933
ENSG00000162078	2.059999943
ENSG00000198933	2.059999943
ENSG00000255398	2.059999943
ENSG00000141526	2.049999952
ENSG00000104375	2.049999952
ENSG00000172594	2.049999952
ENSG00000196743	2.049999952
ENSG00000180573	2.049999952
ENSG00000113441	2.049999952
ENSG00000143554	2.049999952
ENSG00000180628	2.049999952
ENSG00000100418	2.049999952
ENSG00000141753	2.049999952
ENSG00000196814	2.049999952
ENSG00000010539	2.039999962
ENSG00000117308	2.039999962
ENSG00000108798	2.029999971
ENSG00000158887	2.029999971
ENSG00000165185	2.029999971
ENSG00000073737	2.029999971
ENSG00000166527	2.019999981
ENSG00000105223	2.019999981
ENSG00000067082	2.019999981
ENSG00000197122	2.019999981
ENSG00000114450	2.019999981
ENSG00000104320	2.019999981
ENSG00000083097	2.019999981
ENSG00000105402	2.019999981
ENSG00000146192	2.019999981
ENSG00000085449	2.00999999
ENSG00000130052	2.00999999
ENSG00000170909	2.00999999
ENSG00000198417	2.00999999
ENSG00000064763	2.00999999
ENSG00000093009	2.00999999
ENSG00000112343	2.00999999
ENSG00000072121	2.00999999
ENSG00000164713	2
ENSG00000103966	2
