# Supplementary material for: Contextual Hub Analysis Tool (CHAT): A Cytoscape app for identifying contextually relevant hubs in biological networks
Source: F1000Res. 2016 Aug 30;5:1745. Originally published 2016 Jul 19. [Version 2] doi: 10.12688/f1000research.9118.2 (PMC5105880; doi:10.12688/f1000research.9118.2)
Supplement: Supplementary file 2 [file f1000research-5-10240-s0001.tgz › 4b208188-5a1b-48ba-aa89-5343dccded45.csv]

Pathway Name	Pathway Id	Source Name	Organism	Pathway uploaded gene count	Genes in InnateDB for this entity	Pathway p-value	Pathway p-value (corrected)	Gene Symbols	Genes (Symbol|IDBG-ID|Ensembl|Entrez|Fold Change|P-Value)
Tumor suppressor arf inhibits ribosomal biogenesis	4089	PID BIOCARTA	9606	4	22	6.12E-08	1.32E-05	HSP90AA1; MDM2; MYC; TP53;	HSP90AA1|IDBG-20861|ENSG00000080824|3320|; MDM2|IDBG-46431|ENSG00000135679|4193|; MYC|IDBG-35442|ENSG00000136997|4609|; TP53|IDBG-26364|ENSG00000141510|7157|;
Overview of telomerase protein component gene htert transcriptional regulation	3983	PID BIOCARTA	9606	3	10	6.53E-07	4.70E-05	MAX; MYC; TP53;	MAX|IDBG-9524|ENSG00000125952|4149|; MYC|IDBG-35442|ENSG00000136997|4609|; TP53|IDBG-26364|ENSG00000141510|7157|;
Pathways in cancer	4397	KEGG	9606	7	329	1.17E-06	6.33E-05	EGFR; FN1; HSP90AA1; MAX; MDM2; MYC; TP53;	EGFR|IDBG-16933|ENSG00000146648|1956|; FN1|IDBG-80237|ENSG00000115414|2335|; HSP90AA1|IDBG-20861|ENSG00000080824|3320|; MAX|IDBG-9524|ENSG00000125952|4149|; MDM2|IDBG-46431|ENSG00000135679|4193|; MYC|IDBG-35442|ENSG00000136997|4609|; TP53|IDBG-26364|ENSG00000141510|7157|;
Bladder cancer	514	KEGG	9606	4	38	6.06E-07	6.55E-05	EGFR; MDM2; MYC; TP53;	EGFR|IDBG-16933|ENSG00000146648|1956|; MDM2|IDBG-46431|ENSG00000135679|4193|; MYC|IDBG-35442|ENSG00000136997|4609|; TP53|IDBG-26364|ENSG00000141510|7157|;
Hypoxic and oxygen homeostasis regulation of HIF-1-alpha	15564	PID NCI	9606	3	16	3.02E-06	1.31E-04	COPS5; HSP90AA1; TP53;	COPS5|IDBG-24191|ENSG00000121022|10987|; HSP90AA1|IDBG-20861|ENSG00000080824|3320|; TP53|IDBG-26364|ENSG00000141510|7157|;
Glucocorticoid receptor regulatory network	15321	PID NCI	9606	4	69	6.85E-06	1.48E-04	HSP90AA1; MDM2; SUMO2; TP53;	HSP90AA1|IDBG-20861|ENSG00000080824|3320|; MDM2|IDBG-46431|ENSG00000135679|4193|; SUMO2|IDBG-83067|ENSG00000188612|101929087,6613|; TP53|IDBG-26364|ENSG00000141510|7157|;
TNFalpha	15913	NETPATH	9606	6	270	6.42E-06	1.54E-04	COPS5; EGFR; HSP90AA1; SUMO1; TP53; YWHAZ;	COPS5|IDBG-24191|ENSG00000121022|10987|; EGFR|IDBG-16933|ENSG00000146648|1956|; HSP90AA1|IDBG-20861|ENSG00000080824|3320|; SUMO1|IDBG-78849|ENSG00000116030|7341|; TP53|IDBG-26364|ENSG00000141510|7157|; YWHAZ|IDBG-30919|ENSG00000164924|7534|;
Signaling by constitutively active EGFR	13690	REACTOME	9606	3	18	4.40E-06	1.58E-04	EGFR; HSP90AA1; UBC;	EGFR|IDBG-16933|ENSG00000146648|1956|; HSP90AA1|IDBG-20861|ENSG00000080824|3320|; UBC|IDBG-64029|ENSG00000150991|7316|;
Hypoxia and p53 in the cardiovascular system	4091	PID BIOCARTA	9606	3	20	6.13E-06	1.65E-04	HSP90AA1; MDM2; TP53;	HSP90AA1|IDBG-20861|ENSG00000080824|3320|; MDM2|IDBG-46431|ENSG00000135679|4193|; TP53|IDBG-26364|ENSG00000141510|7157|;
Regulation of Telomerase	15864	PID NCI	9606	4	65	5.39E-06	1.66E-04	EGFR; HSP90AA1; MAX; MYC;	EGFR|IDBG-16933|ENSG00000146648|1956|; HSP90AA1|IDBG-20861|ENSG00000080824|3320|; MAX|IDBG-9524|ENSG00000125952|4149|; MYC|IDBG-35442|ENSG00000136997|4609|;
Validated targets of C-MYC transcriptional activation	15279	PID NCI	9606	4	78	1.12E-05	2.20E-04	HSP90AA1; MAX; MYC; TP53;	HSP90AA1|IDBG-20861|ENSG00000080824|3320|; MAX|IDBG-9524|ENSG00000125952|4149|; MYC|IDBG-35442|ENSG00000136997|4609|; TP53|IDBG-26364|ENSG00000141510|7157|;
Small cell lung cancer	527	KEGG	9606	4	88	1.81E-05	3.25E-04	FN1; MAX; MYC; TP53;	FN1|IDBG-80237|ENSG00000115414|2335|; MAX|IDBG-9524|ENSG00000125952|4149|; MYC|IDBG-35442|ENSG00000136997|4609|; TP53|IDBG-26364|ENSG00000141510|7157|;
Prostate cancer	544	KEGG	9606	4	90	1.98E-05	3.28E-04	EGFR; HSP90AA1; MDM2; TP53;	EGFR|IDBG-16933|ENSG00000146648|1956|; HSP90AA1|IDBG-20861|ENSG00000080824|3320|; MDM2|IDBG-46431|ENSG00000135679|4193|; TP53|IDBG-26364|ENSG00000141510|7157|;
Oncogene Induced Senescence	16811	REACTOME	9606	3	30	2.16E-05	3.33E-04	MDM2; TP53; UBC;	MDM2|IDBG-46431|ENSG00000135679|4193|; TP53|IDBG-26364|ENSG00000141510|7157|; UBC|IDBG-64029|ENSG00000150991|7316|;
Oxidative Stress Induced Senescence	19575	REACTOME	9606	4	97	2.66E-05	3.83E-04	MDM2; RNF2; TP53; UBC;	MDM2|IDBG-46431|ENSG00000135679|4193|; RNF2|IDBG-105369|ENSG00000121481|6045|; TP53|IDBG-26364|ENSG00000141510|7157|; UBC|IDBG-64029|ENSG00000150991|7316|;
SUMO is conjugated to E1 (UBA2:SAE1)	18986	REACTOME	9606	2	5	3.29E-05	4.18E-04	SUMO1; SUMO2;	SUMO1|IDBG-78849|ENSG00000116030|7341|; SUMO2|IDBG-83067|ENSG00000188612|101929087,6613|;
LKB1 signaling events	15286	PID NCI	9606	3	34	3.16E-05	4.27E-04	HSP90AA1; MYC; TP53;	HSP90AA1|IDBG-20861|ENSG00000080824|3320|; MYC|IDBG-35442|ENSG00000136997|4609|; TP53|IDBG-26364|ENSG00000141510|7157|;
TGF_beta_Receptor	15911	NETPATH	9606	5	220	4.00E-05	4.80E-04	COPS5; HNF4A; MYC; SUMO1; TP53;	COPS5|IDBG-24191|ENSG00000121022|10987|; HNF4A|IDBG-76498|ENSG00000101076|3172|; MYC|IDBG-35442|ENSG00000136997|4609|; SUMO1|IDBG-78849|ENSG00000116030|7341|; TP53|IDBG-26364|ENSG00000141510|7157|;
Basic mechanisms of sumoylation	3995	PID BIOCARTA	9606	2	6	4.93E-05	5.07E-04	SUMO1; SUMO2;	SUMO1|IDBG-78849|ENSG00000116030|7341|; SUMO2|IDBG-83067|ENSG00000188612|101929087,6613|;
SUMO is proteolytically processed	19197	REACTOME	9606	2	6	4.93E-05	5.07E-04	SUMO1; SUMO2;	SUMO1|IDBG-78849|ENSG00000116030|7341|; SUMO2|IDBG-83067|ENSG00000188612|101929087,6613|;
SUMO is transferred from E1 to E2 (UBE2I, UBC9)	18629	REACTOME	9606	2	6	4.93E-05	5.07E-04	SUMO1; SUMO2;	SUMO1|IDBG-78849|ENSG00000116030|7341|; SUMO2|IDBG-83067|ENSG00000188612|101929087,6613|;
Cellular responses to stress	16723	REACTOME	9606	5	240	6.06E-05	5.95E-04	HSP90AA1; MDM2; RNF2; TP53; UBC;	HSP90AA1|IDBG-20861|ENSG00000080824|3320|; MDM2|IDBG-46431|ENSG00000135679|4193|; RNF2|IDBG-105369|ENSG00000121481|6045|; TP53|IDBG-26364|ENSG00000141510|7157|; UBC|IDBG-64029|ENSG00000150991|7316|;
Cell cycle	473	KEGG	9606	4	126	7.42E-05	6.97E-04	MDM2; MYC; TP53; YWHAZ;	MDM2|IDBG-46431|ENSG00000135679|4193|; MYC|IDBG-35442|ENSG00000136997|4609|; TP53|IDBG-26364|ENSG00000141510|7157|; YWHAZ|IDBG-30919|ENSG00000164924|7534|;
p53 pathway	15289	PID NCI	9606	3	47	8.45E-05	7.60E-04	MDM2; NEDD8; TP53;	MDM2|IDBG-46431|ENSG00000135679|4193|; NEDD8|IDBG-3700|ENSG00000129559|4738|; TP53|IDBG-26364|ENSG00000141510|7157|;
Endometrial cancer	506	KEGG	9606	3	53	1.21E-04	9.03E-04	EGFR; MYC; TP53;	EGFR|IDBG-16933|ENSG00000146648|1956|; MYC|IDBG-35442|ENSG00000136997|4609|; TP53|IDBG-26364|ENSG00000141510|7157|;
Processing and activation of SUMO	17838	REACTOME	9606	2	9	1.18E-04	9.09E-04	SUMO1; SUMO2;	SUMO1|IDBG-78849|ENSG00000116030|7341|; SUMO2|IDBG-83067|ENSG00000188612|101929087,6613|;
SUMOylation	19243	REACTOME	9606	2	9	1.18E-04	9.09E-04	SUMO1; SUMO2;	SUMO1|IDBG-78849|ENSG00000116030|7341|; SUMO2|IDBG-83067|ENSG00000188612|101929087,6613|;
Stabilization of p53	12907	REACTOME	9606	3	52	1.14E-04	9.51E-04	MDM2; TP53; UBC;	MDM2|IDBG-46431|ENSG00000135679|4193|; TP53|IDBG-26364|ENSG00000141510|7157|; UBC|IDBG-64029|ENSG00000150991|7316|;
Disease	19807	REACTOME	9606	9	1192	1.13E-04	9.76E-04	APP; CUL3; EGFR; HSP90AA1; MDM2; MYC; NEDD8; UBC; YWHAZ;	APP|IDBG-1100|ENSG00000142192|351|; CUL3|IDBG-82331|ENSG00000036257|8452|; EGFR|IDBG-16933|ENSG00000146648|1956|; HSP90AA1|IDBG-20861|ENSG00000080824|3320|; MDM2|IDBG-46431|ENSG00000135679|4193|; MYC|IDBG-35442|ENSG00000136997|4609|; NEDD8|IDBG-3700|ENSG00000129559|4738|; UBC|IDBG-64029|ENSG00000150991|7316|; YWHAZ|IDBG-30919|ENSG00000164924|7534|;
p53-Dependent G1 DNA Damage Response	12908	REACTOME	9606	3	57	1.51E-04	0.001016836	MDM2; TP53; UBC;	MDM2|IDBG-46431|ENSG00000135679|4193|; TP53|IDBG-26364|ENSG00000141510|7157|; UBC|IDBG-64029|ENSG00000150991|7316|;
p53-Dependent G1/S DNA damage checkpoint	16695	REACTOME	9606	3	57	1.51E-04	0.001016836	MDM2; TP53; UBC;	MDM2|IDBG-46431|ENSG00000135679|4193|; TP53|IDBG-26364|ENSG00000141510|7157|; UBC|IDBG-64029|ENSG00000150991|7316|;
Signaling by ERBB2	13291	REACTOME	9606	4	149	1.42E-04	0.001024305	EGFR; HSP90AA1; MDM2; UBC;	EGFR|IDBG-16933|ENSG00000146648|1956|; HSP90AA1|IDBG-20861|ENSG00000080824|3320|; MDM2|IDBG-46431|ENSG00000135679|4193|; UBC|IDBG-64029|ENSG00000150991|7316|;
Loss of Function of SMAD2/3 in Cancer	17055	REACTOME	9606	3	70	2.78E-04	0.001033714	MYC; NEDD8; UBC;	MYC|IDBG-35442|ENSG00000136997|4609|; NEDD8|IDBG-3700|ENSG00000129559|4738|; UBC|IDBG-64029|ENSG00000150991|7316|;
Loss of Function of SMAD4 in Cancer	17027	REACTOME	9606	3	70	2.78E-04	0.001033714	MYC; NEDD8; UBC;	MYC|IDBG-35442|ENSG00000136997|4609|; NEDD8|IDBG-3700|ENSG00000129559|4738|; UBC|IDBG-64029|ENSG00000150991|7316|;
Loss of Function of TGFBR1 in Cancer	19193	REACTOME	9606	3	70	2.78E-04	0.001033714	MYC; NEDD8; UBC;	MYC|IDBG-35442|ENSG00000136997|4609|; NEDD8|IDBG-3700|ENSG00000129559|4738|; UBC|IDBG-64029|ENSG00000150991|7316|;
Loss of Function of TGFBR2 in Cancer	18204	REACTOME	9606	3	70	2.78E-04	0.001033714	MYC; NEDD8; UBC;	MYC|IDBG-35442|ENSG00000136997|4609|; NEDD8|IDBG-3700|ENSG00000129559|4738|; UBC|IDBG-64029|ENSG00000150991|7316|;
Regulation of nuclear SMAD2/3 signaling	15480	PID NCI	9606	3	70	2.78E-04	0.001033714	HNF4A; MAX; MYC;	HNF4A|IDBG-76498|ENSG00000101076|3172|; MAX|IDBG-9524|ENSG00000125952|4149|; MYC|IDBG-35442|ENSG00000136997|4609|;
SMAD2/3 MH2 Domain Mutants in Cancer	18188	REACTOME	9606	3	70	2.78E-04	0.001033714	MYC; NEDD8; UBC;	MYC|IDBG-35442|ENSG00000136997|4609|; NEDD8|IDBG-3700|ENSG00000129559|4738|; UBC|IDBG-64029|ENSG00000150991|7316|;
SMAD2/3 Phosphorylation Motif Mutants in Cancer	18488	REACTOME	9606	3	70	2.78E-04	0.001033714	MYC; NEDD8; UBC;	MYC|IDBG-35442|ENSG00000136997|4609|; NEDD8|IDBG-3700|ENSG00000129559|4738|; UBC|IDBG-64029|ENSG00000150991|7316|;
SMAD4 MH2 Domain Mutants in Cancer	16763	REACTOME	9606	3	70	2.78E-04	0.001033714	MYC; NEDD8; UBC;	MYC|IDBG-35442|ENSG00000136997|4609|; NEDD8|IDBG-3700|ENSG00000129559|4738|; UBC|IDBG-64029|ENSG00000150991|7316|;
Signaling by TGF-beta Receptor Complex	19869	REACTOME	9606	3	70	2.78E-04	0.001033714	MYC; NEDD8; UBC;	MYC|IDBG-35442|ENSG00000136997|4609|; NEDD8|IDBG-3700|ENSG00000129559|4738|; UBC|IDBG-64029|ENSG00000150991|7316|;
Signaling by TGF-beta Receptor Complex in Cancer	17260	REACTOME	9606	3	70	2.78E-04	0.001033714	MYC; NEDD8; UBC;	MYC|IDBG-35442|ENSG00000136997|4609|; NEDD8|IDBG-3700|ENSG00000129559|4738|; UBC|IDBG-64029|ENSG00000150991|7316|;
TGFBR1 KD Mutants in Cancer	18966	REACTOME	9606	3	70	2.78E-04	0.001033714	MYC; NEDD8; UBC;	MYC|IDBG-35442|ENSG00000136997|4609|; NEDD8|IDBG-3700|ENSG00000129559|4738|; UBC|IDBG-64029|ENSG00000150991|7316|;
TGFBR1 LBD Mutants in Cancer	19248	REACTOME	9606	3	70	2.78E-04	0.001033714	MYC; NEDD8; UBC;	MYC|IDBG-35442|ENSG00000136997|4609|; NEDD8|IDBG-3700|ENSG00000129559|4738|; UBC|IDBG-64029|ENSG00000150991|7316|;
TGFBR2 Kinase Domain Mutants in Cancer	19454	REACTOME	9606	3	70	2.78E-04	0.001033714	MYC; NEDD8; UBC;	MYC|IDBG-35442|ENSG00000136997|4609|; NEDD8|IDBG-3700|ENSG00000129559|4738|; UBC|IDBG-64029|ENSG00000150991|7316|;
TGFBR2 MSI Frameshift Mutants in Cancer	17966	REACTOME	9606	3	70	2.78E-04	0.001033714	MYC; NEDD8; UBC;	MYC|IDBG-35442|ENSG00000136997|4609|; NEDD8|IDBG-3700|ENSG00000129559|4738|; UBC|IDBG-64029|ENSG00000150991|7316|;
Sumoylation by ranbp2 regulates transcriptional repression	3990	PID BIOCARTA	9606	2	14	2.96E-04	0.001084881	MDM2; SUMO1;	MDM2|IDBG-46431|ENSG00000135679|4193|; SUMO1|IDBG-78849|ENSG00000116030|7341|;
Melanoma	490	KEGG	9606	3	72	3.02E-04	0.001086161	EGFR; MDM2; TP53;	EGFR|IDBG-16933|ENSG00000146648|1956|; MDM2|IDBG-46431|ENSG00000135679|4193|; TP53|IDBG-26364|ENSG00000141510|7157|;
G1/S DNA Damage Checkpoints	19339	REACTOME	9606	3	59	1.67E-04	0.001092951	MDM2; TP53; UBC;	MDM2|IDBG-46431|ENSG00000135679|4193|; TP53|IDBG-26364|ENSG00000141510|7157|; UBC|IDBG-64029|ENSG00000150991|7316|;
Regulation of transcriptional activity by pml	3937	PID BIOCARTA	9606	2	11	1.80E-04	0.001108998	SUMO1; TP53;	SUMO1|IDBG-78849|ENSG00000116030|7341|; TP53|IDBG-26364|ENSG00000141510|7157|;
Sumoylation by RanBP2 regulates transcriptional repression	15605	PID NCI	9606	2	11	1.80E-04	0.001108998	MDM2; SUMO1;	MDM2|IDBG-46431|ENSG00000135679|4193|; SUMO1|IDBG-78849|ENSG00000116030|7341|;
Signal Transduction	17980	REACTOME	9606	11	1965	1.89E-04	0.001135537	APP; CUL3; EGFR; FN1; HSP90AA1; MDM2; MYC; NEDD8; TP53; UBC; YWHAZ;	APP|IDBG-1100|ENSG00000142192|351|; CUL3|IDBG-82331|ENSG00000036257|8452|; EGFR|IDBG-16933|ENSG00000146648|1956|; FN1|IDBG-80237|ENSG00000115414|2335|; HSP90AA1|IDBG-20861|ENSG00000080824|3320|; MDM2|IDBG-46431|ENSG00000135679|4193|; MYC|IDBG-35442|ENSG00000136997|4609|; NEDD8|IDBG-3700|ENSG00000129559|4738|; TP53|IDBG-26364|ENSG00000141510|7157|; UBC|IDBG-64029|ENSG00000150991|7316|; YWHAZ|IDBG-…
Chronic myeloid leukemia	582	KEGG	9606	3	74	3.27E-04	0.001158505	MDM2; MYC; TP53;	MDM2|IDBG-46431|ENSG00000135679|4193|; MYC|IDBG-35442|ENSG00000136997|4609|; TP53|IDBG-26364|ENSG00000141510|7157|;
ErbB receptor signaling network	15445	PID NCI	9606	2	15	3.42E-04	0.001171009	EGFR; HSP90AA1;	EGFR|IDBG-16933|ENSG00000146648|1956|; HSP90AA1|IDBG-20861|ENSG00000080824|3320|;
Telomeres telomerase cellular aging and immortality	4017	PID BIOCARTA	9606	2	15	3.42E-04	0.001171009	MYC; TP53;	MYC|IDBG-35442|ENSG00000136997|4609|; TP53|IDBG-26364|ENSG00000141510|7157|;
Cellular Senescence	18630	REACTOME	9606	4	164	2.06E-04	0.0012022	MDM2; RNF2; TP53; UBC;	MDM2|IDBG-46431|ENSG00000135679|4193|; RNF2|IDBG-105369|ENSG00000121481|6045|; TP53|IDBG-26364|ENSG00000141510|7157|; UBC|IDBG-64029|ENSG00000150991|7316|;
Signaling by EGFR in Cancer	16839	REACTOME	9606	4	166	2.16E-04	0.001226391	EGFR; HSP90AA1; MDM2; UBC;	EGFR|IDBG-16933|ENSG00000146648|1956|; HSP90AA1|IDBG-20861|ENSG00000080824|3320|; MDM2|IDBG-46431|ENSG00000135679|4193|; UBC|IDBG-64029|ENSG00000150991|7316|;
Cyclin A:Cdk2-associated events at S phase entry	12955	REACTOME	9606	3	66	2.33E-04	0.001228167	MAX; MYC; UBC;	MAX|IDBG-9524|ENSG00000125952|4149|; MYC|IDBG-35442|ENSG00000136997|4609|; UBC|IDBG-64029|ENSG00000150991|7316|;
Glioma	523	KEGG	9606	3	66	2.33E-04	0.001228167	EGFR; MDM2; TP53;	EGFR|IDBG-16933|ENSG00000146648|1956|; MDM2|IDBG-46431|ENSG00000135679|4193|; TP53|IDBG-26364|ENSG00000141510|7157|;
Cyclin E associated events during G1/S transition	12965	REACTOME	9606	3	65	2.23E-04	0.001233904	MAX; MYC; UBC;	MAX|IDBG-9524|ENSG00000125952|4149|; MYC|IDBG-35442|ENSG00000136997|4609|; UBC|IDBG-64029|ENSG00000150991|7316|;
AP-1 transcription factor network	15318	PID NCI	9606	3	67	2.44E-04	0.001253658	COPS5; MYC; TP53;	COPS5|IDBG-24191|ENSG00000121022|10987|; MYC|IDBG-35442|ENSG00000136997|4609|; TP53|IDBG-26364|ENSG00000141510|7157|;
P53 signaling pathway	4126	PID BIOCARTA	9606	2	13	2.54E-04	0.001277321	MDM2; TP53;	MDM2|IDBG-46431|ENSG00000135679|4193|; TP53|IDBG-26364|ENSG00000141510|7157|;
Cell Cycle	18205	REACTOME	9606	6	523	2.64E-04	0.001296414	HSP90AA1; MAX; MDM2; MYC; TP53; UBC;	HSP90AA1|IDBG-20861|ENSG00000080824|3320|; MAX|IDBG-9524|ENSG00000125952|4149|; MDM2|IDBG-46431|ENSG00000135679|4193|; MYC|IDBG-35442|ENSG00000136997|4609|; TP53|IDBG-26364|ENSG00000141510|7157|; UBC|IDBG-64029|ENSG00000150991|7316|;
Hypoxia-inducible factor in the cardivascular system	3949	PID BIOCARTA	9606	2	16	3.90E-04	0.001315927	COPS5; HSP90AA1;	COPS5|IDBG-24191|ENSG00000121022|10987|; HSP90AA1|IDBG-20861|ENSG00000080824|3320|;
RNF mutants show enhanced WNT signaling and proliferation	19131	REACTOME	9606	4	197	4.15E-04	0.001318451	CUL3; MYC; UBC; YWHAZ;	CUL3|IDBG-82331|ENSG00000036257|8452|; MYC|IDBG-35442|ENSG00000136997|4609|; UBC|IDBG-64029|ENSG00000150991|7316|; YWHAZ|IDBG-30919|ENSG00000164924|7534|;
TCF dependent signaling in response to WNT	18732	REACTOME	9606	4	197	4.15E-04	0.001318451	CUL3; MYC; UBC; YWHAZ;	CUL3|IDBG-82331|ENSG00000036257|8452|; MYC|IDBG-35442|ENSG00000136997|4609|; UBC|IDBG-64029|ENSG00000150991|7316|; YWHAZ|IDBG-30919|ENSG00000164924|7534|;
XAV939 inhibits tankyrase, stabilizing AXIN	19487	REACTOME	9606	4	197	4.15E-04	0.001318451	CUL3; MYC; UBC; YWHAZ;	CUL3|IDBG-82331|ENSG00000036257|8452|; MYC|IDBG-35442|ENSG00000136997|4609|; UBC|IDBG-64029|ENSG00000150991|7316|; YWHAZ|IDBG-30919|ENSG00000164924|7534|;
misspliced LRP5 mutants have enhanced beta-catenin-dependent signaling	16943	REACTOME	9606	4	197	4.15E-04	0.001318451	CUL3; MYC; UBC; YWHAZ;	CUL3|IDBG-82331|ENSG00000036257|8452|; MYC|IDBG-35442|ENSG00000136997|4609|; UBC|IDBG-64029|ENSG00000150991|7316|; YWHAZ|IDBG-30919|ENSG00000164924|7534|;
Atm signaling pathway	3932	PID BIOCARTA	9606	2	18	4.96E-04	0.001552784	MDM2; TP53;	MDM2|IDBG-46431|ENSG00000135679|4193|; TP53|IDBG-26364|ENSG00000141510|7157|;
Immune System	18444	REACTOME	9606	8	1127	5.10E-04	0.001572388	APP; CUL3; EGFR; HSP90AA1; MDM2; SUMO1; UBC; YWHAZ;	APP|IDBG-1100|ENSG00000142192|351|; CUL3|IDBG-82331|ENSG00000036257|8452|; EGFR|IDBG-16933|ENSG00000146648|1956|; HSP90AA1|IDBG-20861|ENSG00000080824|3320|; MDM2|IDBG-46431|ENSG00000135679|4193|; SUMO1|IDBG-78849|ENSG00000116030|7341|; UBC|IDBG-64029|ENSG00000150991|7316|; YWHAZ|IDBG-30919|ENSG00000164924|7534|;
Signaling by WNT in cancer	17000	REACTOME	9606	4	219	6.20E-04	0.001885234	CUL3; MYC; UBC; YWHAZ;	CUL3|IDBG-82331|ENSG00000036257|8452|; MYC|IDBG-35442|ENSG00000136997|4609|; UBC|IDBG-64029|ENSG00000150991|7316|; YWHAZ|IDBG-30919|ENSG00000164924|7534|;
Cell cycle: g2/m checkpoint	3977	PID BIOCARTA	9606	2	22	7.46E-04	0.002236786	MDM2; TP53;	MDM2|IDBG-46431|ENSG00000135679|4193|; TP53|IDBG-26364|ENSG00000141510|7157|;
Ctcf: first multivalent nuclear factor	4040	PID BIOCARTA	9606	2	23	8.16E-04	0.002413581	MDM2; MYC;	MDM2|IDBG-46431|ENSG00000135679|4193|; MYC|IDBG-35442|ENSG00000136997|4609|;
Class I PI3K signaling events mediated by Akt	15022	PID NCI	9606	2	24	8.89E-04	0.002594543	HSP90AA1; YWHAZ;	HSP90AA1|IDBG-20861|ENSG00000080824|3320|; YWHAZ|IDBG-30919|ENSG00000164924|7534|;
Prolactin	15931	NETPATH	9606	3	105	9.12E-04	0.002627802	EGFR; MYC; YWHAZ;	EGFR|IDBG-16933|ENSG00000146648|1956|; MYC|IDBG-35442|ENSG00000136997|4609|; YWHAZ|IDBG-30919|ENSG00000164924|7534|;
Activation of BH3-only proteins	18409	REACTOME	9606	2	25	9.65E-04	0.002672571	TP53; YWHAZ;	TP53|IDBG-26364|ENSG00000141510|7157|; YWHAZ|IDBG-30919|ENSG00000164924|7534|;
EGFR downregulation	13215	REACTOME	9606	2	25	9.65E-04	0.002672571	EGFR; UBC;	EGFR|IDBG-16933|ENSG00000146648|1956|; UBC|IDBG-64029|ENSG00000150991|7316|;
Signaling events mediated by HDAC Class III	15506	PID NCI	9606	2	25	9.65E-04	0.002672571	SIRT7; TP53;	SIRT7|IDBG-72839|ENSG00000187531|51547|; TP53|IDBG-26364|ENSG00000141510|7157|;
G1/S Transition	17967	REACTOME	9606	3	109	0.00101705	0.002746036	MAX; MYC; UBC;	MAX|IDBG-9524|ENSG00000125952|4149|; MYC|IDBG-35442|ENSG00000136997|4609|; UBC|IDBG-64029|ENSG00000150991|7316|;
Signaling by NOTCH	18790	REACTOME	9606	3	109	0.00101705	0.002746036	MYC; TP53; UBC;	MYC|IDBG-35442|ENSG00000136997|4609|; TP53|IDBG-26364|ENSG00000141510|7157|; UBC|IDBG-64029|ENSG00000150991|7316|;
C-MYC pathway	15452	PID NCI	9606	2	26	0.001044363	0.002784968	MAX; MYC;	MAX|IDBG-9524|ENSG00000125952|4149|; MYC|IDBG-35442|ENSG00000136997|4609|;
MAPK signaling pathway	487	KEGG	9606	4	257	0.001128573	0.002972825	EGFR; MAX; MYC; TP53;	EGFR|IDBG-16933|ENSG00000146648|1956|; MAX|IDBG-9524|ENSG00000125952|4149|; MYC|IDBG-35442|ENSG00000136997|4609|; TP53|IDBG-26364|ENSG00000141510|7157|;
Cell Cycle Checkpoints	19894	REACTOME	9606	3	117	0.001248494	0.003249092	MDM2; TP53; UBC;	MDM2|IDBG-46431|ENSG00000135679|4193|; TP53|IDBG-26364|ENSG00000141510|7157|; UBC|IDBG-64029|ENSG00000150991|7316|;
P38 mapk signaling pathway	4081	PID BIOCARTA	9606	2	29	0.001300326	0.003304358	MAX; MYC;	MAX|IDBG-9524|ENSG00000125952|4149|; MYC|IDBG-35442|ENSG00000136997|4609|;
Thyroid cancer	500	KEGG	9606	2	29	0.001300326	0.003304358	MYC; TP53;	MYC|IDBG-35442|ENSG00000136997|4609|; TP53|IDBG-26364|ENSG00000141510|7157|;
EGFR1	15908	NETPATH	9606	5	472	0.00139414	0.003421981	APP; EGFR; MYC; TP53; YWHAZ;	APP|IDBG-1100|ENSG00000142192|351|; EGFR|IDBG-16933|ENSG00000146648|1956|; MYC|IDBG-35442|ENSG00000136997|4609|; TP53|IDBG-26364|ENSG00000141510|7157|; YWHAZ|IDBG-30919|ENSG00000164924|7534|;
SMAD2/SMAD3:SMAD4 heterotrimer regulates transcription	13270	REACTOME	9606	2	30	0.001391665	0.003455169	MYC; UBC;	MYC|IDBG-35442|ENSG00000136997|4609|; UBC|IDBG-64029|ENSG00000150991|7316|;
TAK1 activates NFkB by phosphorylation and activation of IKKs complex	13027	REACTOME	9606	2	30	0.001391665	0.003455169	APP; UBC;	APP|IDBG-1100|ENSG00000142192|351|; UBC|IDBG-64029|ENSG00000150991|7316|;
Aurora A signaling	15046	PID NCI	9606	2	31	0.001485997	0.003527202	MDM2; TP53;	MDM2|IDBG-46431|ENSG00000135679|4193|; TP53|IDBG-26364|ENSG00000141510|7157|;
TGF-beta receptor signaling activates SMADs	13268	REACTOME	9606	2	31	0.001485997	0.003527202	NEDD8; UBC;	NEDD8|IDBG-3700|ENSG00000129559|4738|; UBC|IDBG-64029|ENSG00000150991|7316|;
S Phase	17420	REACTOME	9606	3	124	0.001476303	0.003582937	MAX; MYC; UBC;	MAX|IDBG-9524|ENSG00000125952|4149|; MYC|IDBG-35442|ENSG00000136997|4609|; UBC|IDBG-64029|ENSG00000150991|7316|;
Role of egf receptor transactivation by gpcrs in cardiac hypertrophy	3987	PID BIOCARTA	9606	2	32	0.001583311	0.003717338	EGFR; MYC;	EGFR|IDBG-16933|ENSG00000146648|1956|; MYC|IDBG-35442|ENSG00000136997|4609|;
Alpha4 beta1 integrin signaling events	15573	PID NCI	9606	2	33	0.001683596	0.003827965	FN1; YWHAZ;	FN1|IDBG-80237|ENSG00000115414|2335|; YWHAZ|IDBG-30919|ENSG00000164924|7534|;
deactivation of the beta-catenin transactivating complex	17798	REACTOME	9606	2	33	0.001683596	0.003827965	UBC; YWHAZ;	UBC|IDBG-64029|ENSG00000150991|7316|; YWHAZ|IDBG-30919|ENSG00000164924|7534|;
Direct p53 effectors	15209	PID NCI	9606	3	129	0.001654064	0.003841697	EGFR; MDM2; TP53;	EGFR|IDBG-16933|ENSG00000146648|1956|; MDM2|IDBG-46431|ENSG00000135679|4193|; TP53|IDBG-26364|ENSG00000141510|7157|;
Signaling events mediated by HDAC Class II	15366	PID NCI	9606	2	34	0.001786843	0.004020396	HSP90AA1; SUMO1;	HSP90AA1|IDBG-20861|ENSG00000080824|3320|; SUMO1|IDBG-78849|ENSG00000116030|7341|;
Signaling by Wnt	17272	REACTOME	9606	4	294	0.001856038	0.004133032	CUL3; MYC; UBC; YWHAZ;	CUL3|IDBG-82331|ENSG00000036257|8452|; MYC|IDBG-35442|ENSG00000136997|4609|; UBC|IDBG-64029|ENSG00000150991|7316|; YWHAZ|IDBG-30919|ENSG00000164924|7534|;
IL2 signaling events mediated by PI3K	15791	PID NCI	9606	2	35	0.001893041	0.004172416	HSP90AA1; MYC;	HSP90AA1|IDBG-20861|ENSG00000080824|3320|; MYC|IDBG-35442|ENSG00000136997|4609|;
Mitotic G1-G1/S phases	17361	REACTOME	9606	3	136	0.001924733	0.004199418	MAX; MYC; UBC;	MAX|IDBG-9524|ENSG00000125952|4149|; MYC|IDBG-35442|ENSG00000136997|4609|; UBC|IDBG-64029|ENSG00000150991|7316|;
Signaling by ERBB4	13265	REACTOME	9606	3	137	0.001965524	0.004245532	EGFR; MDM2; UBC;	EGFR|IDBG-16933|ENSG00000146648|1956|; MDM2|IDBG-46431|ENSG00000135679|4193|; UBC|IDBG-64029|ENSG00000150991|7316|;
ATR signaling pathway	15654	PID NCI	9606	2	37	0.00211425	0.004521565	MDM2; YWHAZ;	MDM2|IDBG-46431|ENSG00000135679|4193|; YWHAZ|IDBG-30919|ENSG00000164924|7534|;
Intrinsic Pathway for Apoptosis	19328	REACTOME	9606	2	38	0.002229241	0.004674914	TP53; YWHAZ;	TP53|IDBG-26364|ENSG00000141510|7157|; YWHAZ|IDBG-30919|ENSG00000164924|7534|;
Urokinase-type plasminogen activator (uPA) and uPAR-mediated signaling	15219	PID NCI	9606	2	38	0.002229241	0.004674914	EGFR; FN1;	EGFR|IDBG-16933|ENSG00000146648|1956|; FN1|IDBG-80237|ENSG00000115414|2335|;
Signaling by FGFR	13320	REACTOME	9606	3	145	0.002311468	0.004800741	EGFR; MDM2; UBC;	EGFR|IDBG-16933|ENSG00000146648|1956|; MDM2|IDBG-46431|ENSG00000135679|4193|; UBC|IDBG-64029|ENSG00000150991|7316|;
Mechanism of gene regulation by peroxisome proliferators via ppara	3965	PID BIOCARTA	9606	2	41	0.00259164	0.005331374	HSP90AA1; MYC;	HSP90AA1|IDBG-20861|ENSG00000080824|3320|; MYC|IDBG-35442|ENSG00000136997|4609|;
Transcriptional activity of SMAD2/SMAD3:SMAD4 heterotrimer	18119	REACTOME	9606	2	42	0.002718215	0.005539004	MYC; UBC;	MYC|IDBG-35442|ENSG00000136997|4609|; UBC|IDBG-64029|ENSG00000150991|7316|;
Apoptosis	17979	REACTOME	9606	3	155	0.00279438	0.005588759	TP53; UBC; YWHAZ;	TP53|IDBG-26364|ENSG00000141510|7157|; UBC|IDBG-64029|ENSG00000150991|7316|; YWHAZ|IDBG-30919|ENSG00000164924|7534|;
Downstream signaling events of B Cell Receptor (BCR)	19698	REACTOME	9606	3	155	0.00279438	0.005588759	EGFR; MDM2; UBC;	EGFR|IDBG-16933|ENSG00000146648|1956|; MDM2|IDBG-46431|ENSG00000135679|4193|; UBC|IDBG-64029|ENSG00000150991|7316|;
FSH	15929	NETPATH	9606	2	44	0.002979966	0.00585157	EGFR; MDM2;	EGFR|IDBG-16933|ENSG00000146648|1956|; MDM2|IDBG-46431|ENSG00000135679|4193|;
Integrins in angiogenesis	15117	PID NCI	9606	2	44	0.002979966	0.00585157	FN1; HSP90AA1;	FN1|IDBG-80237|ENSG00000115414|2335|; HSP90AA1|IDBG-20861|ENSG00000080824|3320|;
Innate Immune System	17476	REACTOME	9606	5	563	0.003040029	0.005915732	APP; EGFR; HSP90AA1; MDM2; UBC;	APP|IDBG-1100|ENSG00000142192|351|; EGFR|IDBG-16933|ENSG00000146648|1956|; HSP90AA1|IDBG-20861|ENSG00000080824|3320|; MDM2|IDBG-46431|ENSG00000135679|4193|; UBC|IDBG-64029|ENSG00000150991|7316|;
NOTCH1 Intracellular Domain Regulates Transcription	13296	REACTOME	9606	2	45	0.003115123	0.006007738	MYC; UBC;	MYC|IDBG-35442|ENSG00000136997|4609|; UBC|IDBG-64029|ENSG00000150991|7316|;
Signaling by FGFR in disease	16656	REACTOME	9606	3	162	0.00316699	0.006053715	EGFR; MDM2; UBC;	EGFR|IDBG-16933|ENSG00000146648|1956|; MDM2|IDBG-46431|ENSG00000135679|4193|; UBC|IDBG-64029|ENSG00000150991|7316|;
AndrogenReceptor	15906	NETPATH	9606	3	164	0.003278811	0.006158462	EGFR; HSP90AA1; MDM2;	EGFR|IDBG-16933|ENSG00000146648|1956|; HSP90AA1|IDBG-20861|ENSG00000080824|3320|; MDM2|IDBG-46431|ENSG00000135679|4193|;
Signaling by EGFR	13216	REACTOME	9606	3	164	0.003278811	0.006158462	EGFR; MDM2; UBC;	EGFR|IDBG-16933|ENSG00000146648|1956|; MDM2|IDBG-46431|ENSG00000135679|4193|; UBC|IDBG-64029|ENSG00000150991|7316|;
Interleukin-3, 5 and GM-CSF signaling	13082	REACTOME	9606	2	48	0.003537601	0.006530956	UBC; YWHAZ;	UBC|IDBG-64029|ENSG00000150991|7316|; YWHAZ|IDBG-30919|ENSG00000164924|7534|;
Regulation of Androgen receptor activity	15656	PID NCI	9606	2	48	0.003537601	0.006530956	HSP90AA1; MDM2;	HSP90AA1|IDBG-20861|ENSG00000080824|3320|; MDM2|IDBG-46431|ENSG00000135679|4193|;
Nucleotide-binding domain, leucine rich repeat containing receptor (NLR) signaling pathways	18305	REACTOME	9606	2	50	0.003833327	0.006899988	APP; UBC;	APP|IDBG-1100|ENSG00000142192|351|; UBC|IDBG-64029|ENSG00000150991|7316|;
Signaling events mediated by HDAC Class I	15280	PID NCI	9606	2	50	0.003833327	0.006899988	MAX; SUMO1;	MAX|IDBG-9524|ENSG00000125952|4149|; SUMO1|IDBG-78849|ENSG00000116030|7341|;
Fc epsilon receptor (FCERI) signaling	17802	REACTOME	9606	3	173	0.00381214	0.006978155	EGFR; MDM2; UBC;	EGFR|IDBG-16933|ENSG00000146648|1956|; MDM2|IDBG-46431|ENSG00000135679|4193|; UBC|IDBG-64029|ENSG00000150991|7316|;
Autodegradation of the E3 ubiquitin ligase COP1	12906	REACTOME	9606	2	51	0.003985382	0.007114401	TP53; UBC;	TP53|IDBG-26364|ENSG00000141510|7157|; UBC|IDBG-64029|ENSG00000150991|7316|;
Adaptive Immune System	18371	REACTOME	9606	5	604	0.004124415	0.007302244	CUL3; EGFR; MDM2; UBC; YWHAZ;	CUL3|IDBG-82331|ENSG00000036257|8452|; EGFR|IDBG-16933|ENSG00000146648|1956|; MDM2|IDBG-46431|ENSG00000135679|4193|; UBC|IDBG-64029|ENSG00000150991|7316|; YWHAZ|IDBG-30919|ENSG00000164924|7534|;
p75(NTR)-mediated signaling	15333	PID NCI	9606	2	55	0.004621327	0.0081155	APP; TP53;	APP|IDBG-1100|ENSG00000142192|351|; TP53|IDBG-26364|ENSG00000141510|7157|;
Signaling by the B Cell Receptor (BCR)	19561	REACTOME	9606	3	188	0.004813837	0.008123349	EGFR; MDM2; UBC;	EGFR|IDBG-16933|ENSG00000146648|1956|; MDM2|IDBG-46431|ENSG00000135679|4193|; UBC|IDBG-64029|ENSG00000150991|7316|;
Constitutive Signaling by NOTCH1 HD+PEST Domain Mutants	13720	REACTOME	9606	2	56	0.004787195	0.008142001	MYC; UBC;	MYC|IDBG-35442|ENSG00000136997|4609|; UBC|IDBG-64029|ENSG00000150991|7316|;
Constitutive Signaling by NOTCH1 PEST Domain Mutants	13718	REACTOME	9606	2	56	0.004787195	0.008142001	MYC; UBC;	MYC|IDBG-35442|ENSG00000136997|4609|; UBC|IDBG-64029|ENSG00000150991|7316|;
Mapkinase signaling pathway	4137	PID BIOCARTA	9606	2	56	0.004787195	0.008142001	MAX; MYC;	MAX|IDBG-9524|ENSG00000125952|4149|; MYC|IDBG-35442|ENSG00000136997|4609|;
degradation of DVL	17694	REACTOME	9606	2	56	0.004787195	0.008142001	CUL3; UBC;	CUL3|IDBG-82331|ENSG00000036257|8452|; UBC|IDBG-64029|ENSG00000150991|7316|;
Non-small cell lung cancer	444	KEGG	9606	2	57	0.004955797	0.008298078	EGFR; TP53;	EGFR|IDBG-16933|ENSG00000146648|1956|; TP53|IDBG-26364|ENSG00000141510|7157|;
Validated targets of C-MYC transcriptional repression	15263	PID NCI	9606	2	60	0.005477908	0.009101754	MAX; MYC;	MAX|IDBG-9524|ENSG00000125952|4149|; MYC|IDBG-35442|ENSG00000136997|4609|;
Colorectal cancer	442	KEGG	9606	2	63	0.006024275	0.009933156	MYC; TP53;	MYC|IDBG-35442|ENSG00000136997|4609|; TP53|IDBG-26364|ENSG00000141510|7157|;
HIF-1-alpha transcription factor network	15518	PID NCI	9606	2	64	0.006211744	0.010088245	COPS5; HNF4A;	COPS5|IDBG-24191|ENSG00000121022|10987|; HNF4A|IDBG-76498|ENSG00000101076|3172|;
Validated nuclear estrogen receptor alpha network	15063	PID NCI	9606	2	64	0.006211744	0.010088245	MYC; NEDD8;	MYC|IDBG-35442|ENSG00000136997|4609|; NEDD8|IDBG-3700|ENSG00000129559|4738|;
Cytosolic sensors of pathogen-associated DNA	19557	REACTOME	9606	2	67	0.006790054	0.010864086	APP; UBC;	APP|IDBG-1100|ENSG00000142192|351|; UBC|IDBG-64029|ENSG00000150991|7316|;
Pancreatic cancer	593	KEGG	9606	2	67	0.006790054	0.010864086	EGFR; TP53;	EGFR|IDBG-16933|ENSG00000146648|1956|; TP53|IDBG-26364|ENSG00000141510|7157|;
FBXW7 Mutants and NOTCH1 in Cancer	17874	REACTOME	9606	2	70	0.007392024	0.011088037	MYC; UBC;	MYC|IDBG-35442|ENSG00000136997|4609|; UBC|IDBG-64029|ENSG00000150991|7316|;
Signaling by NOTCH1	19096	REACTOME	9606	2	70	0.007392024	0.011088037	MYC; UBC;	MYC|IDBG-35442|ENSG00000136997|4609|; UBC|IDBG-64029|ENSG00000150991|7316|;
Signaling by NOTCH1 HD Domain Mutants in Cancer	19129	REACTOME	9606	2	70	0.007392024	0.011088037	MYC; UBC;	MYC|IDBG-35442|ENSG00000136997|4609|; UBC|IDBG-64029|ENSG00000150991|7316|;
Signaling by NOTCH1 HD+PEST Domain Mutants in Cancer	18776	REACTOME	9606	2	70	0.007392024	0.011088037	MYC; UBC;	MYC|IDBG-35442|ENSG00000136997|4609|; UBC|IDBG-64029|ENSG00000150991|7316|;
Signaling by NOTCH1 PEST Domain Mutants in Cancer	18501	REACTOME	9606	2	70	0.007392024	0.011088037	MYC; UBC;	MYC|IDBG-35442|ENSG00000136997|4609|; UBC|IDBG-64029|ENSG00000150991|7316|;
Signaling by NOTCH1 in Cancer	17392	REACTOME	9606	2	70	0.007392024	0.011088037	MYC; UBC;	MYC|IDBG-35442|ENSG00000136997|4609|; UBC|IDBG-64029|ENSG00000150991|7316|;
Signaling by NOTCH1 t(7;9)(NOTCH1:M1580_K2555) Translocation Mutant	16917	REACTOME	9606	2	70	0.007392024	0.011088037	MYC; UBC;	MYC|IDBG-35442|ENSG00000136997|4609|; UBC|IDBG-64029|ENSG00000150991|7316|;
p53 signaling pathway	597	KEGG	9606	2	68	0.006988094	0.011098738	MDM2; TP53;	MDM2|IDBG-46431|ENSG00000135679|4193|; TP53|IDBG-26364|ENSG00000141510|7157|;
Platelet activation, signaling and aggregation	17662	REACTOME	9606	3	219	0.007355188	0.011596501	APP; FN1; YWHAZ;	APP|IDBG-1100|ENSG00000142192|351|; FN1|IDBG-80237|ENSG00000115414|2335|; YWHAZ|IDBG-30919|ENSG00000164924|7534|;
Constitutive PI3K/AKT Signaling in Cancer	13715	REACTOME	9606	2	73	0.008017402	0.011943165	EGFR; MDM2;	EGFR|IDBG-16933|ENSG00000146648|1956|; MDM2|IDBG-46431|ENSG00000135679|4193|;
Alpha6Beta4Integrin	15905	NETPATH	9606	2	74	0.00823102	0.01209456	EGFR; YWHAZ;	EGFR|IDBG-16933|ENSG00000146648|1956|; YWHAZ|IDBG-30919|ENSG00000164924|7534|;
ECM proteoglycans	18499	REACTOME	9606	2	74	0.00823102	0.01209456	APP; FN1;	APP|IDBG-1100|ENSG00000142192|351|; FN1|IDBG-80237|ENSG00000115414|2335|;
p73 transcription factor network	15377	PID NCI	9606	2	75	0.008447201	0.012328348	MDM2; MYC;	MDM2|IDBG-46431|ENSG00000135679|4193|; MYC|IDBG-35442|ENSG00000136997|4609|;
Cell Cycle, Mitotic	19119	REACTOME	9606	4	454	0.00880332	0.01276186	HSP90AA1; MAX; MYC; UBC;	HSP90AA1|IDBG-20861|ENSG00000080824|3320|; MAX|IDBG-9524|ENSG00000125952|4149|; MYC|IDBG-35442|ENSG00000136997|4609|; UBC|IDBG-64029|ENSG00000150991|7316|;
Platelet degranulation	13130	REACTOME	9606	2	78	0.009111035	0.01294726	APP; FN1;	APP|IDBG-1100|ENSG00000142192|351|; FN1|IDBG-80237|ENSG00000115414|2335|;
RIG-I/MDA5 mediated induction of IFN-alpha/beta pathways	13017	REACTOME	9606	2	78	0.009111035	0.01294726	APP; UBC;	APP|IDBG-1100|ENSG00000142192|351|; UBC|IDBG-64029|ENSG00000150991|7316|;
Regulation of PLK1 Activity at G2/M Transition	12974	REACTOME	9606	2	78	0.009111035	0.01294726	HSP90AA1; UBC;	HSP90AA1|IDBG-20861|ENSG00000080824|3320|; UBC|IDBG-64029|ENSG00000150991|7316|;
ErbB1 downstream signaling	15233	PID NCI	9606	2	85	0.010747999	0.014070108	EGFR; YWHAZ;	EGFR|IDBG-16933|ENSG00000146648|1956|; YWHAZ|IDBG-30919|ENSG00000164924|7534|;
PI-3K cascade	13309	REACTOME	9606	2	85	0.010747999	0.014070108	EGFR; MDM2;	EGFR|IDBG-16933|ENSG00000146648|1956|; MDM2|IDBG-46431|ENSG00000135679|4193|;
PI3K events in ERBB2 signaling	13286	REACTOME	9606	2	85	0.010747999	0.014070108	EGFR; MDM2;	EGFR|IDBG-16933|ENSG00000146648|1956|; MDM2|IDBG-46431|ENSG00000135679|4193|;
PI3K events in ERBB4 signaling	13263	REACTOME	9606	2	85	0.010747999	0.014070108	EGFR; MDM2;	EGFR|IDBG-16933|ENSG00000146648|1956|; MDM2|IDBG-46431|ENSG00000135679|4193|;
PI3K/AKT Signaling in Cancer	19195	REACTOME	9606	2	85	0.010747999	0.014070108	EGFR; MDM2;	EGFR|IDBG-16933|ENSG00000146648|1956|; MDM2|IDBG-46431|ENSG00000135679|4193|;
PIP3 activates AKT signaling	12989	REACTOME	9606	2	85	0.010747999	0.014070108	EGFR; MDM2;	EGFR|IDBG-16933|ENSG00000146648|1956|; MDM2|IDBG-46431|ENSG00000135679|4193|;
Regulation of mRNA stability by proteins that bind AU-rich elements	19008	REACTOME	9606	2	85	0.010747999	0.014070108	UBC; YWHAZ;	UBC|IDBG-64029|ENSG00000150991|7316|; YWHAZ|IDBG-30919|ENSG00000164924|7534|;
MyD88 dependent cascade initiated on endosome	13041	REACTOME	9606	2	86	0.010991777	0.01421691	APP; UBC;	APP|IDBG-1100|ENSG00000142192|351|; UBC|IDBG-64029|ENSG00000150991|7316|;
Toll Like Receptor 7/8 (TLR7/8) Cascade	16831	REACTOME	9606	2	86	0.010991777	0.01421691	APP; UBC;	APP|IDBG-1100|ENSG00000142192|351|; UBC|IDBG-64029|ENSG00000150991|7316|;
MyD88 cascade initiated on plasma membrane	13043	REACTOME	9606	2	83	0.010267842	0.014217012	APP; UBC;	APP|IDBG-1100|ENSG00000142192|351|; UBC|IDBG-64029|ENSG00000150991|7316|;
Response to elevated platelet cytosolic Ca2+	13131	REACTOME	9606	2	83	0.010267842	0.014217012	APP; FN1;	APP|IDBG-1100|ENSG00000142192|351|; FN1|IDBG-80237|ENSG00000115414|2335|;
Toll Like Receptor 10 (TLR10) Cascade	13044	REACTOME	9606	2	83	0.010267842	0.014217012	APP; UBC;	APP|IDBG-1100|ENSG00000142192|351|; UBC|IDBG-64029|ENSG00000150991|7316|;
Toll Like Receptor 5 (TLR5) Cascade	13048	REACTOME	9606	2	83	0.010267842	0.014217012	APP; UBC;	APP|IDBG-1100|ENSG00000142192|351|; UBC|IDBG-64029|ENSG00000150991|7316|;
RANKL	15925	NETPATH	9606	2	84	0.010506685	0.014363569	EGFR; HSP90AA1;	EGFR|IDBG-16933|ENSG00000146648|1956|; HSP90AA1|IDBG-20861|ENSG00000080824|3320|;
TRAF6 mediated induction of NFkB and MAP kinases upon TLR7/8 or 9 activation	13040	REACTOME	9606	2	84	0.010506685	0.014363569	APP; UBC;	APP|IDBG-1100|ENSG00000142192|351|; UBC|IDBG-64029|ENSG00000150991|7316|;
GAB1 signalosome	13212	REACTOME	9606	2	88	0.011486688	0.014681211	EGFR; MDM2;	EGFR|IDBG-16933|ENSG00000146648|1956|; MDM2|IDBG-46431|ENSG00000135679|4193|;
PI3K/AKT activation	13178	REACTOME	9606	2	88	0.011486688	0.014681211	EGFR; MDM2;	EGFR|IDBG-16933|ENSG00000146648|1956|; MDM2|IDBG-46431|ENSG00000135679|4193|;
ErbB signaling pathway	461	KEGG	9606	2	89	0.011737803	0.014826698	EGFR; MYC;	EGFR|IDBG-16933|ENSG00000146648|1956|; MYC|IDBG-35442|ENSG00000136997|4609|;
Toll Like Receptor 9 (TLR9) Cascade	13042	REACTOME	9606	2	89	0.011737803	0.014826698	APP; UBC;	APP|IDBG-1100|ENSG00000142192|351|; UBC|IDBG-64029|ENSG00000150991|7316|;
MyD88:Mal cascade initiated on plasma membrane	13034	REACTOME	9606	2	92	0.012505678	0.015614025	APP; UBC;	APP|IDBG-1100|ENSG00000142192|351|; UBC|IDBG-64029|ENSG00000150991|7316|;
Toll Like Receptor TLR6:TLR2 Cascade	13036	REACTOME	9606	2	92	0.012505678	0.015614025	APP; UBC;	APP|IDBG-1100|ENSG00000142192|351|; UBC|IDBG-64029|ENSG00000150991|7316|;
Cytokine Signaling in Immune system	17418	REACTOME	9606	3	267	0.012632691	0.015681962	SUMO1; UBC; YWHAZ;	SUMO1|IDBG-78849|ENSG00000116030|7341|; UBC|IDBG-64029|ENSG00000150991|7316|; YWHAZ|IDBG-30919|ENSG00000164924|7534|;
Hemostasis	19856	REACTOME	9606	4	508	0.012964599	0.016002019	APP; FN1; TP53; YWHAZ;	APP|IDBG-1100|ENSG00000142192|351|; FN1|IDBG-80237|ENSG00000115414|2335|; TP53|IDBG-26364|ENSG00000141510|7157|; YWHAZ|IDBG-30919|ENSG00000164924|7534|;
Toll Like Receptor 2 (TLR2) Cascade	17710	REACTOME	9606	2	95	0.013295162	0.016133455	APP; UBC;	APP|IDBG-1100|ENSG00000142192|351|; UBC|IDBG-64029|ENSG00000150991|7316|;
Toll Like Receptor TLR1:TLR2 Cascade	13035	REACTOME	9606	2	95	0.013295162	0.016133455	APP; UBC;	APP|IDBG-1100|ENSG00000142192|351|; UBC|IDBG-64029|ENSG00000150991|7316|;
Signalling by NGF	16818	REACTOME	9606	3	271	0.013149564	0.016138102	EGFR; MDM2; UBC;	EGFR|IDBG-16933|ENSG00000146648|1956|; MDM2|IDBG-46431|ENSG00000135679|4193|; UBC|IDBG-64029|ENSG00000150991|7316|;
MyD88-independent cascade	13030	REACTOME	9606	2	97	0.013833373	0.016508335	APP; UBC;	APP|IDBG-1100|ENSG00000142192|351|; UBC|IDBG-64029|ENSG00000150991|7316|;
TRIF-mediated TLR3/TLR4 signaling	19507	REACTOME	9606	2	97	0.013833373	0.016508335	APP; UBC;	APP|IDBG-1100|ENSG00000142192|351|; UBC|IDBG-64029|ENSG00000150991|7316|;
Toll Like Receptor 3 (TLR3) Cascade	13031	REACTOME	9606	2	97	0.013833373	0.016508335	APP; UBC;	APP|IDBG-1100|ENSG00000142192|351|; UBC|IDBG-64029|ENSG00000150991|7316|;
Role of LAT2/NTAL/LAB on calcium mobilization	17405	REACTOME	9606	2	101	0.014938011	0.017728628	EGFR; MDM2;	EGFR|IDBG-16933|ENSG00000146648|1956|; MDM2|IDBG-46431|ENSG00000135679|4193|;
Activated TLR4 signalling	19190	REACTOME	9606	2	110	0.017558467	0.020612114	APP; UBC;	APP|IDBG-1100|ENSG00000142192|351|; UBC|IDBG-64029|ENSG00000150991|7316|;
Signaling by Interleukins	18744	REACTOME	9606	2	110	0.017558467	0.020612114	UBC; YWHAZ;	UBC|IDBG-64029|ENSG00000150991|7316|; YWHAZ|IDBG-30919|ENSG00000164924|7534|;
G2/M Transition	18803	REACTOME	9606	2	120	0.020683144	0.024148968	HSP90AA1; UBC;	HSP90AA1|IDBG-20861|ENSG00000080824|3320|; UBC|IDBG-64029|ENSG00000150991|7316|;
Mitotic G2-G2/M phases	19400	REACTOME	9606	2	122	0.021334287	0.024642813	HSP90AA1; UBC;	HSP90AA1|IDBG-20861|ENSG00000080824|3320|; UBC|IDBG-64029|ENSG00000150991|7316|;
Toll Like Receptor 4 (TLR4) Cascade	13046	REACTOME	9606	2	122	0.021334287	0.024642813	APP; UBC;	APP|IDBG-1100|ENSG00000142192|351|; UBC|IDBG-64029|ENSG00000150991|7316|;
Signaling by SCF-KIT	13325	REACTOME	9606	2	127	0.022999545	0.026425009	EGFR; MDM2;	EGFR|IDBG-16933|ENSG00000146648|1956|; MDM2|IDBG-46431|ENSG00000135679|4193|;
Downstream signaling of activated FGFR	16879	REACTOME	9606	2	134	0.025419072	0.029050368	EGFR; MDM2;	EGFR|IDBG-16933|ENSG00000146648|1956|; MDM2|IDBG-46431|ENSG00000135679|4193|;
Hepatitis C	10404	KEGG	9606	2	136	0.026128919	0.029704456	EGFR; TP53;	EGFR|IDBG-16933|ENSG00000146648|1956|; TP53|IDBG-26364|ENSG00000141510|7157|;
Toll-Like Receptors Cascades	17767	REACTOME	9606	2	140	0.027572939	0.030858833	APP; UBC;	APP|IDBG-1100|ENSG00000142192|351|; UBC|IDBG-64029|ENSG00000150991|7316|;
Ubiquitin mediated proteolysis	519	KEGG	9606	2	140	0.027572939	0.030858833	CUL3; MDM2;	CUL3|IDBG-82331|ENSG00000036257|8452|; MDM2|IDBG-46431|ENSG00000135679|4193|;
Wnt signaling pathway	445	KEGG	9606	2	140	0.027572939	0.030858833	MYC; TP53;	MYC|IDBG-35442|ENSG00000136997|4609|; TP53|IDBG-26364|ENSG00000141510|7157|;
Downstream signal transduction	13329	REACTOME	9606	2	146	0.029798835	0.033178084	EGFR; MDM2;	EGFR|IDBG-16933|ENSG00000146648|1956|; MDM2|IDBG-46431|ENSG00000135679|4193|;
DAP12 signaling	13003	REACTOME	9606	2	147	0.030176701	0.0334265	EGFR; MDM2;	EGFR|IDBG-16933|ENSG00000146648|1956|; MDM2|IDBG-46431|ENSG00000135679|4193|;
DAP12 interactions	13004	REACTOME	9606	2	155	0.033269054	0.036663855	EGFR; MDM2;	EGFR|IDBG-16933|ENSG00000146648|1956|; MDM2|IDBG-46431|ENSG00000135679|4193|;
Interferon Signaling	18059	REACTOME	9606	2	158	0.034459999	0.037783552	SUMO1; UBC;	SUMO1|IDBG-78849|ENSG00000116030|7341|; UBC|IDBG-64029|ENSG00000150991|7316|;
RNA transport	10361	KEGG	9606	2	170	0.039389386	0.04297024	SUMO1; SUMO2;	SUMO1|IDBG-78849|ENSG00000116030|7341|; SUMO2|IDBG-83067|ENSG00000188612|101929087,6613|;
Signaling by PDGF	13330	REACTOME	9606	2	174	0.0410899	0.044600092	EGFR; MDM2;	EGFR|IDBG-16933|ENSG00000146648|1956|; MDM2|IDBG-46431|ENSG00000135679|4193|;
