# Supplementary material for: Contextual Hub Analysis Tool (CHAT): A Cytoscape app for identifying contextually relevant hubs in biological networks
Source: F1000Res. 2016 Aug 30;5:1745. Originally published 2016 Jul 19. [Version 2] doi: 10.12688/f1000research.9118.2 (PMC5105880; doi:10.12688/f1000research.9118.2)
Supplement: Supplementary file 3 [file f1000research-5-10240-s0002.tgz › 8789dc03-7264-4b16-9bbf-be23a9baa6f8.csv]

Pathway Name	Pathway Id	Source Name	Organism	Pathway uploaded gene count	Genes in InnateDB for this entity	Pathway p-value	Pathway p-value (corrected)	Gene Symbols	Genes (Symbol|IDBG-ID|Ensembl|Entrez|Fold Change|P-Value)
Interferon Signaling	18059	REACTOME	9606	11	158	4.71E-16	6.97E-14	DDX58; EIF2AK2; IRF1; IRF2; IRF3; IRF8; IRF9; ISG15; PTPN6; STAT1; STAT2;	DDX58|IDBG-55854|ENSG00000107201|23586|; EIF2AK2|IDBG-44867|ENSG00000055332|5610|; IRF1|IDBG-42125|ENSG00000125347|3659|; IRF2|IDBG-46310|ENSG00000168310|3660|; IRF3|IDBG-63225|ENSG00000126456|3661|; IRF8|IDBG-45278|ENSG00000140968|3394|; IRF9|IDBG-236583|ENSG00000213928|10379|; ISG15|IDBG-84312|ENSG00000187608|9636|; PTPN6|IDBG-15719|ENSG00000111679|5777|; STAT1|IDBG-77617|ENSG00000115415|6772|;…
Cytokine Signaling in Immune system	17418	REACTOME	9606	12	267	2.59E-15	1.91E-13	DDX58; EIF2AK2; IRF1; IRF2; IRF3; IRF8; IRF9; ISG15; PTPN6; RELA; STAT1; STAT2;	DDX58|IDBG-55854|ENSG00000107201|23586|; EIF2AK2|IDBG-44867|ENSG00000055332|5610|; IRF1|IDBG-42125|ENSG00000125347|3659|; IRF2|IDBG-46310|ENSG00000168310|3660|; IRF3|IDBG-63225|ENSG00000126456|3661|; IRF8|IDBG-45278|ENSG00000140968|3394|; IRF9|IDBG-236583|ENSG00000213928|10379|; ISG15|IDBG-84312|ENSG00000187608|9636|; PTPN6|IDBG-15719|ENSG00000111679|5777|; RELA|IDBG-57543|ENSG00000173039|5970|; …
Interferon alpha/beta signaling	13074	REACTOME	9606	8	59	5.06E-14	2.50E-12	IRF1; IRF2; IRF3; IRF8; IRF9; ISG15; PTPN6; STAT2;	IRF1|IDBG-42125|ENSG00000125347|3659|; IRF2|IDBG-46310|ENSG00000168310|3660|; IRF3|IDBG-63225|ENSG00000126456|3661|; IRF8|IDBG-45278|ENSG00000140968|3394|; IRF9|IDBG-236583|ENSG00000213928|10379|; ISG15|IDBG-84312|ENSG00000187608|9636|; PTPN6|IDBG-15719|ENSG00000111679|5777|; STAT2|IDBG-40906|ENSG00000170581|6773|;
Hepatitis C	10404	KEGG	9606	9	136	7.47E-13	2.77E-11	DDX58; EIF2AK2; IRF1; IRF3; IRF9; MAVS; RELA; STAT1; STAT2;	DDX58|IDBG-55854|ENSG00000107201|23586|; EIF2AK2|IDBG-44867|ENSG00000055332|5610|; IRF1|IDBG-42125|ENSG00000125347|3659|; IRF3|IDBG-63225|ENSG00000126456|3661|; IRF9|IDBG-236583|ENSG00000213928|10379|; MAVS|IDBG-49080|ENSG00000088888|57506|; RELA|IDBG-57543|ENSG00000173039|5970|; STAT1|IDBG-77617|ENSG00000115415|6772|; STAT2|IDBG-40906|ENSG00000170581|6773|;
Immune System	18444	REACTOME	9606	15	1127	5.63E-12	1.67E-10	DDX58; EIF2AK2; IRF1; IRF2; IRF3; IRF8; IRF9; ISG15; JUN; MAVS; POLR2F; PTPN6; RELA; STAT1; STAT2;	DDX58|IDBG-55854|ENSG00000107201|23586|; EIF2AK2|IDBG-44867|ENSG00000055332|5610|; IRF1|IDBG-42125|ENSG00000125347|3659|; IRF2|IDBG-46310|ENSG00000168310|3660|; IRF3|IDBG-63225|ENSG00000126456|3661|; IRF8|IDBG-45278|ENSG00000140968|3394|; IRF9|IDBG-236583|ENSG00000213928|10379|; ISG15|IDBG-84312|ENSG00000187608|9636|; JUN|IDBG-99221|ENSG00000177606|3725|; MAVS|IDBG-49080|ENSG00000088888|57506|; P…
RIG-I/MDA5 mediated induction of IFN-alpha/beta pathways	13017	REACTOME	9606	7	78	5.15E-11	1.27E-09	DDX58; IRF1; IRF2; IRF3; ISG15; MAVS; RELA;	DDX58|IDBG-55854|ENSG00000107201|23586|; IRF1|IDBG-42125|ENSG00000125347|3659|; IRF2|IDBG-46310|ENSG00000168310|3660|; IRF3|IDBG-63225|ENSG00000126456|3661|; ISG15|IDBG-84312|ENSG00000187608|9636|; MAVS|IDBG-49080|ENSG00000088888|57506|; RELA|IDBG-57543|ENSG00000173039|5970|;
Interferon gamma signaling	13077	REACTOME	9606	6	63	1.07E-09	2.27E-08	IRF1; IRF2; IRF3; IRF8; IRF9; PTPN6;	IRF1|IDBG-42125|ENSG00000125347|3659|; IRF2|IDBG-46310|ENSG00000168310|3660|; IRF3|IDBG-63225|ENSG00000126456|3661|; IRF8|IDBG-45278|ENSG00000140968|3394|; IRF9|IDBG-236583|ENSG00000213928|10379|; PTPN6|IDBG-15719|ENSG00000111679|5777|;
The information processing pathway at the ifn beta enhancer	3944	PID BIOCARTA	9606	5	29	1.44E-09	2.66E-08	IRF1; IRF2; IRF3; JUN; RELA;	IRF1|IDBG-42125|ENSG00000125347|3659|; IRF2|IDBG-46310|ENSG00000168310|3660|; IRF3|IDBG-63225|ENSG00000126456|3661|; JUN|IDBG-99221|ENSG00000177606|3725|; RELA|IDBG-57543|ENSG00000173039|5970|;
TRAF6 mediated IRF7 activation	13012	REACTOME	9606	5	31	2.05E-09	3.37E-08	DDX58; IRF1; IRF2; IRF3; MAVS;	DDX58|IDBG-55854|ENSG00000107201|23586|; IRF1|IDBG-42125|ENSG00000125347|3659|; IRF2|IDBG-46310|ENSG00000168310|3660|; IRF3|IDBG-63225|ENSG00000126456|3661|; MAVS|IDBG-49080|ENSG00000088888|57506|;
Cytosolic DNA-sensing pathway	8117	KEGG	9606	5	60	6.38E-08	9.44E-07	DDX58; IRF3; MAVS; POLR2F; RELA;	DDX58|IDBG-55854|ENSG00000107201|23586|; IRF3|IDBG-63225|ENSG00000126456|3661|; MAVS|IDBG-49080|ENSG00000088888|57506|; POLR2F|IDBG-7203|ENSG00000100142|5435|; RELA|IDBG-57543|ENSG00000173039|5970|;
Antiviral mechanism by IFN-stimulated genes	17226	REACTOME	9606	5	68	1.21E-07	1.49E-06	DDX58; EIF2AK2; IRF3; ISG15; STAT1;	DDX58|IDBG-55854|ENSG00000107201|23586|; EIF2AK2|IDBG-44867|ENSG00000055332|5610|; IRF3|IDBG-63225|ENSG00000126456|3661|; ISG15|IDBG-84312|ENSG00000187608|9636|; STAT1|IDBG-77617|ENSG00000115415|6772|;
ISG15 antiviral mechanism	13075	REACTOME	9606	5	68	1.21E-07	1.49E-06	DDX58; EIF2AK2; IRF3; ISG15; STAT1;	DDX58|IDBG-55854|ENSG00000107201|23586|; EIF2AK2|IDBG-44867|ENSG00000055332|5610|; IRF3|IDBG-63225|ENSG00000126456|3661|; ISG15|IDBG-84312|ENSG00000187608|9636|; STAT1|IDBG-77617|ENSG00000115415|6772|;
RIG-I-like receptor signaling pathway	5713	KEGG	9606	5	70	1.40E-07	1.59E-06	DDX58; IRF3; ISG15; MAVS; RELA;	DDX58|IDBG-55854|ENSG00000107201|23586|; IRF3|IDBG-63225|ENSG00000126456|3661|; ISG15|IDBG-84312|ENSG00000187608|9636|; MAVS|IDBG-49080|ENSG00000088888|57506|; RELA|IDBG-57543|ENSG00000173039|5970|;
Innate Immune System	17476	REACTOME	9606	9	563	2.26E-07	2.39E-06	DDX58; IRF1; IRF2; IRF3; ISG15; JUN; MAVS; POLR2F; RELA;	DDX58|IDBG-55854|ENSG00000107201|23586|; IRF1|IDBG-42125|ENSG00000125347|3659|; IRF2|IDBG-46310|ENSG00000168310|3660|; IRF3|IDBG-63225|ENSG00000126456|3661|; ISG15|IDBG-84312|ENSG00000187608|9636|; JUN|IDBG-99221|ENSG00000177606|3725|; MAVS|IDBG-49080|ENSG00000088888|57506|; POLR2F|IDBG-7203|ENSG00000100142|5435|; RELA|IDBG-57543|ENSG00000173039|5970|;
Negative regulators of RIG-I/MDA5 signaling	13013	REACTOME	9606	4	33	3.38E-07	3.34E-06	DDX58; IRF3; ISG15; MAVS;	DDX58|IDBG-55854|ENSG00000107201|23586|; IRF3|IDBG-63225|ENSG00000126456|3661|; ISG15|IDBG-84312|ENSG00000187608|9636|; MAVS|IDBG-49080|ENSG00000088888|57506|;
TRAF3-dependent IRF activation pathway	13014	REACTOME	9606	3	14	1.97E-06	1.82E-05	DDX58; IRF3; MAVS;	DDX58|IDBG-55854|ENSG00000107201|23586|; IRF3|IDBG-63225|ENSG00000126456|3661|; MAVS|IDBG-49080|ENSG00000088888|57506|;
Osteoclast differentiation	10367	KEGG	9606	5	133	3.46E-06	3.01E-05	IRF9; JUN; RELA; STAT1; STAT2;	IRF9|IDBG-236583|ENSG00000213928|10379|; JUN|IDBG-99221|ENSG00000177606|3725|; RELA|IDBG-57543|ENSG00000173039|5970|; STAT1|IDBG-77617|ENSG00000115415|6772|; STAT2|IDBG-40906|ENSG00000170581|6773|;
IFN alpha signaling	16239	INOH	9606	3	20	6.13E-06	5.04E-05	IRF9; STAT1; STAT2;	IRF9|IDBG-236583|ENSG00000213928|10379|; STAT1|IDBG-77617|ENSG00000115415|6772|; STAT2|IDBG-40906|ENSG00000170581|6773|;
Glucocorticoid receptor regulatory network	15321	PID NCI	9606	4	69	6.85E-06	5.33E-05	IRF1; JUN; RELA; STAT1;	IRF1|IDBG-42125|ENSG00000125347|3659|; JUN|IDBG-99221|ENSG00000177606|3725|; RELA|IDBG-57543|ENSG00000173039|5970|; STAT1|IDBG-77617|ENSG00000115415|6772|;
Leishmaniasis	10355	KEGG	9606	4	71	7.68E-06	5.68E-05	JUN; PTPN6; RELA; STAT1;	JUN|IDBG-99221|ENSG00000177606|3725|; PTPN6|IDBG-15719|ENSG00000111679|5777|; RELA|IDBG-57543|ENSG00000173039|5970|; STAT1|IDBG-77617|ENSG00000115415|6772|;
TRAF6 mediated NF-kB activation	13015	REACTOME	9606	3	24	1.08E-05	7.63E-05	DDX58; MAVS; RELA;	DDX58|IDBG-55854|ENSG00000107201|23586|; MAVS|IDBG-49080|ENSG00000088888|57506|; RELA|IDBG-57543|ENSG00000173039|5970|;
IL2	15918	NETPATH	9606	4	81	1.30E-05	8.74E-05	JUN; PTPN6; RELA; STAT1;	JUN|IDBG-99221|ENSG00000177606|3725|; PTPN6|IDBG-15719|ENSG00000111679|5777|; RELA|IDBG-57543|ENSG00000173039|5970|; STAT1|IDBG-77617|ENSG00000115415|6772|;
RANKL	15925	NETPATH	9606	4	84	1.50E-05	9.66E-05	JUN; PTPN6; RELA; STAT1;	JUN|IDBG-99221|ENSG00000177606|3725|; PTPN6|IDBG-15719|ENSG00000111679|5777|; RELA|IDBG-57543|ENSG00000173039|5970|; STAT1|IDBG-77617|ENSG00000115415|6772|;
PDGFR-beta signaling pathway	15816	PID NCI	9606	4	85	1.57E-05	9.71E-05	EIF2AK2; JUN; LRP1; STAT1;	EIF2AK2|IDBG-44867|ENSG00000055332|5610|; JUN|IDBG-99221|ENSG00000177606|3725|; LRP1|IDBG-42176|ENSG00000123384|4035|; STAT1|IDBG-77617|ENSG00000115415|6772|;
IFN-gamma pathway	15869	PID NCI	9606	3	31	2.39E-05	1.41E-04	IRF1; IRF9; STAT1;	IRF1|IDBG-42125|ENSG00000125347|3659|; IRF9|IDBG-236583|ENSG00000213928|10379|; STAT1|IDBG-77617|ENSG00000115415|6772|;
KitReceptor	15910	NETPATH	9606	4	104	3.50E-05	1.78E-04	JUN; PTPN6; RELA; STAT1;	JUN|IDBG-99221|ENSG00000177606|3725|; PTPN6|IDBG-15719|ENSG00000111679|5777|; RELA|IDBG-57543|ENSG00000173039|5970|; STAT1|IDBG-77617|ENSG00000115415|6772|;
Prolactin	15931	NETPATH	9606	4	105	3.63E-05	1.79E-04	JUN; PTPN6; RELA; STAT1;	JUN|IDBG-99221|ENSG00000177606|3725|; PTPN6|IDBG-15719|ENSG00000111679|5777|; RELA|IDBG-57543|ENSG00000173039|5970|; STAT1|IDBG-77617|ENSG00000115415|6772|;
Toll-like receptor pathway	3951	PID BIOCARTA	9606	3	35	3.46E-05	1.83E-04	EIF2AK2; JUN; RELA;	EIF2AK2|IDBG-44867|ENSG00000055332|5610|; JUN|IDBG-99221|ENSG00000177606|3725|; RELA|IDBG-57543|ENSG00000173039|5970|;
Validated transcriptional targets of AP1 family members Fra1 and Fra2	14994	PID NCI	9606	3	35	3.46E-05	1.83E-04	CCL2; JUN; SP1;	CCL2|IDBG-40504|ENSG00000108691|6347|; JUN|IDBG-99221|ENSG00000177606|3725|; SP1|IDBG-36616|ENSG00000185591|6667|;
Toll-like receptor signaling pathway	564	KEGG	9606	4	103	3.37E-05	1.92E-04	IRF3; JUN; RELA; STAT1;	IRF3|IDBG-63225|ENSG00000126456|3661|; JUN|IDBG-99221|ENSG00000177606|3725|; RELA|IDBG-57543|ENSG00000173039|5970|; STAT1|IDBG-77617|ENSG00000115415|6772|;
IL23-mediated signaling events	15427	PID NCI	9606	3	37	4.09E-05	1.96E-04	CCL2; RELA; STAT1;	CCL2|IDBG-40504|ENSG00000108691|6347|; RELA|IDBG-57543|ENSG00000173039|5970|; STAT1|IDBG-77617|ENSG00000115415|6772|;
Mechanism of gene regulation by peroxisome proliferators via ppara	3965	PID BIOCARTA	9606	3	41	5.59E-05	2.59E-04	JUN; RELA; SP1;	JUN|IDBG-99221|ENSG00000177606|3725|; RELA|IDBG-57543|ENSG00000173039|5970|; SP1|IDBG-36616|ENSG00000185591|6667|;
IL6-mediated signaling events	15826	PID NCI	9606	3	43	6.46E-05	2.90E-04	IRF1; JUN; STAT1;	IRF1|IDBG-42125|ENSG00000125347|3659|; JUN|IDBG-99221|ENSG00000177606|3725|; STAT1|IDBG-77617|ENSG00000115415|6772|;
Pertussis toxin-insensitive ccr5 signaling in macrophage	4060	PID BIOCARTA	9606	2	8	9.18E-05	4.00E-04	CCL2; JUN;	CCL2|IDBG-40504|ENSG00000108691|6347|; JUN|IDBG-99221|ENSG00000177606|3725|;
Keratinocyte differentiation	4032	PID BIOCARTA	9606	3	52	1.14E-04	4.84E-04	JUN; RELA; SP1;	JUN|IDBG-99221|ENSG00000177606|3725|; RELA|IDBG-57543|ENSG00000173039|5970|; SP1|IDBG-36616|ENSG00000185591|6667|;
Ifn alpha signaling pathway	3948	PID BIOCARTA	9606	2	9	1.18E-04	4.85E-04	STAT1; STAT2;	STAT1|IDBG-77617|ENSG00000115415|6772|; STAT2|IDBG-40906|ENSG00000170581|6773|;
Mapkinase signaling pathway	4137	PID BIOCARTA	9606	3	56	1.43E-04	5.72E-04	JUN; SP1; STAT1;	JUN|IDBG-99221|ENSG00000177606|3725|; SP1|IDBG-36616|ENSG00000185591|6667|; STAT1|IDBG-77617|ENSG00000115415|6772|;
EGFR1	15908	NETPATH	9606	6	472	1.50E-04	5.86E-04	JUN; PTPN6; RELA; SP1; STAT1; STAT2;	JUN|IDBG-99221|ENSG00000177606|3725|; PTPN6|IDBG-15719|ENSG00000111679|5777|; RELA|IDBG-57543|ENSG00000173039|5970|; SP1|IDBG-36616|ENSG00000185591|6667|; STAT1|IDBG-77617|ENSG00000115415|6772|; STAT2|IDBG-40906|ENSG00000170581|6773|;
IL5	15921	NETPATH	9606	3	59	1.67E-04	6.34E-04	JUN; PTPN6; STAT1;	JUN|IDBG-99221|ENSG00000177606|3725|; PTPN6|IDBG-15719|ENSG00000111679|5777|; STAT1|IDBG-77617|ENSG00000115415|6772|;
Jak-STAT signaling pathway	568	KEGG	9606	4	158	1.78E-04	6.44E-04	IRF9; PTPN6; STAT1; STAT2;	IRF9|IDBG-236583|ENSG00000213928|10379|; PTPN6|IDBG-15719|ENSG00000111679|5777|; STAT1|IDBG-77617|ENSG00000115415|6772|; STAT2|IDBG-40906|ENSG00000170581|6773|;
BCR	15916	NETPATH	9606	4	157	1.74E-04	6.44E-04	JUN; PTPN6; RELA; STAT1;	JUN|IDBG-99221|ENSG00000177606|3725|; PTPN6|IDBG-15719|ENSG00000111679|5777|; RELA|IDBG-57543|ENSG00000173039|5970|; STAT1|IDBG-77617|ENSG00000115415|6772|;
BCR signaling pathway	15384	PID NCI	9606	3	63	2.03E-04	7.15E-04	JUN; PTPN6; RELA;	JUN|IDBG-99221|ENSG00000177606|3725|; PTPN6|IDBG-15719|ENSG00000111679|5777|; RELA|IDBG-57543|ENSG00000173039|5970|;
NF-kB activation through FADD/RIP-1 pathway mediated by caspase-8 and -10	13016	REACTOME	9606	2	12	2.15E-04	7.41E-04	DDX58; MAVS;	DDX58|IDBG-55854|ENSG00000107201|23586|; MAVS|IDBG-49080|ENSG00000088888|57506|;
Regulation of Telomerase	15864	PID NCI	9606	3	65	2.23E-04	7.49E-04	IRF1; JUN; SP1;	IRF1|IDBG-42125|ENSG00000125347|3659|; JUN|IDBG-99221|ENSG00000177606|3725|; SP1|IDBG-36616|ENSG00000185591|6667|;
Double stranded rna induced gene expression	4037	PID BIOCARTA	9606	2	13	2.54E-04	7.68E-04	EIF2AK2; RELA;	EIF2AK2|IDBG-44867|ENSG00000055332|5610|; RELA|IDBG-57543|ENSG00000173039|5970|;
Erythropoietin mediated neuroprotection through nf-kb	4161	PID BIOCARTA	9606	2	13	2.54E-04	7.68E-04	JUN; RELA;	JUN|IDBG-99221|ENSG00000177606|3725|; RELA|IDBG-57543|ENSG00000173039|5970|;
The 41bb-dependent immune response	3936	PID BIOCARTA	9606	2	13	2.54E-04	7.68E-04	JUN; RELA;	JUN|IDBG-99221|ENSG00000177606|3725|; RELA|IDBG-57543|ENSG00000173039|5970|;
AP-1 transcription factor network	15318	PID NCI	9606	3	67	2.44E-04	7.84E-04	CCL2; JUN; SP1;	CCL2|IDBG-40504|ENSG00000108691|6347|; JUN|IDBG-99221|ENSG00000177606|3725|; SP1|IDBG-36616|ENSG00000185591|6667|;
Cytosolic sensors of pathogen-associated DNA	19557	REACTOME	9606	3	67	2.44E-04	7.84E-04	IRF3; POLR2F; RELA;	IRF3|IDBG-63225|ENSG00000126456|3661|; POLR2F|IDBG-7203|ENSG00000100142|5435|; RELA|IDBG-57543|ENSG00000173039|5970|;
Chemokine signaling pathway	4389	KEGG	9606	4	181	3.01E-04	8.90E-04	CCL2; RELA; STAT1; STAT2;	CCL2|IDBG-40504|ENSG00000108691|6347|; RELA|IDBG-57543|ENSG00000173039|5970|; STAT1|IDBG-77617|ENSG00000115415|6772|; STAT2|IDBG-40906|ENSG00000170581|6773|;
B cell receptor signaling pathway	532	KEGG	9606	3	74	3.27E-04	9.31E-04	JUN; PTPN6; RELA;	JUN|IDBG-99221|ENSG00000177606|3725|; PTPN6|IDBG-15719|ENSG00000111679|5777|; RELA|IDBG-57543|ENSG00000173039|5970|;
IL4	15920	NETPATH	9606	3	74	3.27E-04	9.31E-04	PTPN6; RELA; STAT1;	PTPN6|IDBG-15719|ENSG00000111679|5777|; RELA|IDBG-57543|ENSG00000173039|5970|; STAT1|IDBG-77617|ENSG00000115415|6772|;
Bone remodeling	4036	PID BIOCARTA	9606	2	15	3.42E-04	9.54E-04	IRF9; RELA;	IRF9|IDBG-236583|ENSG00000213928|10379|; RELA|IDBG-57543|ENSG00000173039|5970|;
Cadmium induces dna synthesis and proliferation in macrophages	4178	PID BIOCARTA	9606	2	16	3.90E-04	0.001049197	JUN; RELA;	JUN|IDBG-99221|ENSG00000177606|3725|; RELA|IDBG-57543|ENSG00000173039|5970|;
Human cytomegalovirus and map kinase pathways	4000	PID BIOCARTA	9606	2	16	3.90E-04	0.001049197	RELA; SP1;	RELA|IDBG-57543|ENSG00000173039|5970|; SP1|IDBG-36616|ENSG00000185591|6667|;
Atm signaling pathway	3932	PID BIOCARTA	9606	2	18	4.96E-04	0.001310931	JUN; RELA;	JUN|IDBG-99221|ENSG00000177606|3725|; RELA|IDBG-57543|ENSG00000173039|5970|;
GMCSF-mediated signaling events	15598	PID NCI	9606	2	22	7.46E-04	0.001751558	CCL2; IRF8;	CCL2|IDBG-40504|ENSG00000108691|6347|; IRF8|IDBG-45278|ENSG00000140968|3394|;
Inhibition of cellular proliferation by gleevec	3946	PID BIOCARTA	9606	2	22	7.46E-04	0.001751558	JUN; STAT1;	JUN|IDBG-99221|ENSG00000177606|3725|; STAT1|IDBG-77617|ENSG00000115415|6772|;
Regulation of IFNA signaling	13073	REACTOME	9606	2	22	7.46E-04	0.001751558	PTPN6; STAT2;	PTPN6|IDBG-15719|ENSG00000111679|5777|; STAT2|IDBG-40906|ENSG00000170581|6773|;
MyD88-independent cascade	13030	REACTOME	9606	3	97	7.24E-04	0.001786821	IRF3; JUN; RELA;	IRF3|IDBG-63225|ENSG00000126456|3661|; JUN|IDBG-99221|ENSG00000177606|3725|; RELA|IDBG-57543|ENSG00000173039|5970|;
TRIF-mediated TLR3/TLR4 signaling	19507	REACTOME	9606	3	97	7.24E-04	0.001786821	IRF3; JUN; RELA;	IRF3|IDBG-63225|ENSG00000126456|3661|; JUN|IDBG-99221|ENSG00000177606|3725|; RELA|IDBG-57543|ENSG00000173039|5970|;
Toll Like Receptor 3 (TLR3) Cascade	13031	REACTOME	9606	3	97	7.24E-04	0.001786821	IRF3; JUN; RELA;	IRF3|IDBG-63225|ENSG00000126456|3661|; JUN|IDBG-99221|ENSG00000177606|3725|; RELA|IDBG-57543|ENSG00000173039|5970|;
Leptin	15926	NETPATH	9606	3	96	7.03E-04	0.001824826	RELA; SP1; STAT1;	RELA|IDBG-57543|ENSG00000173039|5970|; SP1|IDBG-36616|ENSG00000185591|6667|; STAT1|IDBG-77617|ENSG00000115415|6772|;
Chagas disease (American trypanosomiasis)	10366	KEGG	9606	3	103	8.63E-04	0.001995247	CCL2; JUN; RELA;	CCL2|IDBG-40504|ENSG00000108691|6347|; JUN|IDBG-99221|ENSG00000177606|3725|; RELA|IDBG-57543|ENSG00000173039|5970|;
Tpo signaling pathway	4124	PID BIOCARTA	9606	2	24	8.89E-04	0.002023891	JUN; STAT1;	JUN|IDBG-99221|ENSG00000177606|3725|; STAT1|IDBG-77617|ENSG00000115415|6772|;
CD40/CD40L signaling	14909	PID NCI	9606	2	26	0.001044363	0.002146747	JUN; RELA;	JUN|IDBG-99221|ENSG00000177606|3725|; RELA|IDBG-57543|ENSG00000173039|5970|;
IL12 signaling mediated by STAT4	15277	PID NCI	9606	2	26	0.001044363	0.002146747	IRF1; JUN;	IRF1|IDBG-42125|ENSG00000125347|3659|; JUN|IDBG-99221|ENSG00000177606|3725|;
IL27-mediated signaling events	15133	PID NCI	9606	2	26	0.001044363	0.002146747	STAT1; STAT2;	STAT1|IDBG-77617|ENSG00000115415|6772|; STAT2|IDBG-40906|ENSG00000170581|6773|;
Pdgf signaling pathway	4071	PID BIOCARTA	9606	2	26	0.001044363	0.002146747	JUN; STAT1;	JUN|IDBG-99221|ENSG00000177606|3725|; STAT1|IDBG-77617|ENSG00000115415|6772|;
ZBP1(DAI) mediated induction of type I IFNs	13010	REACTOME	9606	2	26	0.001044363	0.002146747	IRF3; RELA;	IRF3|IDBG-63225|ENSG00000126456|3661|; RELA|IDBG-57543|ENSG00000173039|5970|;
T cell receptor signaling pathway	563	KEGG	9606	3	107	9.64E-04	0.00216133	JUN; PTPN6; RELA;	JUN|IDBG-99221|ENSG00000177606|3725|; PTPN6|IDBG-15719|ENSG00000111679|5777|; RELA|IDBG-57543|ENSG00000173039|5970|;
Osteopontin-mediated events	15887	PID NCI	9606	2	27	0.001126664	0.002284197	JUN; RELA;	JUN|IDBG-99221|ENSG00000177606|3725|; RELA|IDBG-57543|ENSG00000173039|5970|;
Activated TLR4 signalling	19190	REACTOME	9606	3	110	0.001044343	0.002306908	IRF3; JUN; RELA;	IRF3|IDBG-63225|ENSG00000126456|3661|; JUN|IDBG-99221|ENSG00000177606|3725|; RELA|IDBG-57543|ENSG00000173039|5970|;
TCR	15915	NETPATH	9606	4	259	0.001161595	0.00232319	JUN; PTPN6; RELA; STAT1;	JUN|IDBG-99221|ENSG00000177606|3725|; PTPN6|IDBG-15719|ENSG00000111679|5777|; RELA|IDBG-57543|ENSG00000173039|5970|; STAT1|IDBG-77617|ENSG00000115415|6772|;
Toll Like Receptor 4 (TLR4) Cascade	13046	REACTOME	9606	3	122	0.001408741	0.002743338	IRF3; JUN; RELA;	IRF3|IDBG-63225|ENSG00000126456|3661|; JUN|IDBG-99221|ENSG00000177606|3725|; RELA|IDBG-57543|ENSG00000173039|5970|;
EPO signaling pathway	15297	PID NCI	9606	2	30	0.001391665	0.00274622	PTPN6; STAT1;	PTPN6|IDBG-15719|ENSG00000111679|5777|; STAT1|IDBG-77617|ENSG00000115415|6772|;
IL1-mediated signaling events	15122	PID NCI	9606	2	31	0.001485997	0.002819584	JUN; RELA;	JUN|IDBG-99221|ENSG00000177606|3725|; RELA|IDBG-57543|ENSG00000173039|5970|;
TNFR1 signaling pathway	16212	INOH	9606	2	31	0.001485997	0.002819584	JUN; RELA;	JUN|IDBG-99221|ENSG00000177606|3725|; RELA|IDBG-57543|ENSG00000173039|5970|;
Role of egf receptor transactivation by gpcrs in cardiac hypertrophy	3987	PID BIOCARTA	9606	2	32	0.001583311	0.002966202	JUN; RELA;	JUN|IDBG-99221|ENSG00000177606|3725|; RELA|IDBG-57543|ENSG00000173039|5970|;
IL11	16509	NETPATH	9606	2	35	0.001893041	0.003458889	RELA; STAT1;	RELA|IDBG-57543|ENSG00000173039|5970|; STAT1|IDBG-77617|ENSG00000115415|6772|;
Signal transduction through il1r	4064	PID BIOCARTA	9606	2	35	0.001893041	0.003458889	JUN; RELA;	JUN|IDBG-99221|ENSG00000177606|3725|; RELA|IDBG-57543|ENSG00000173039|5970|;
FOXA1 transcription factor network	15723	PID NCI	9606	2	36	0.00200218	0.00352765	JUN; SP1;	JUN|IDBG-99221|ENSG00000177606|3725|; SP1|IDBG-36616|ENSG00000185591|6667|;
Signaling events mediated by TCPTP	15420	PID NCI	9606	2	36	0.00200218	0.00352765	EIF2AK2; STAT1;	EIF2AK2|IDBG-44867|ENSG00000055332|5610|; STAT1|IDBG-77617|ENSG00000115415|6772|;
TNF receptor signaling pathway	15154	PID NCI	9606	2	36	0.00200218	0.00352765	RELA; STAT1;	RELA|IDBG-57543|ENSG00000173039|5970|; STAT1|IDBG-77617|ENSG00000115415|6772|;
IL2-mediated signaling events	15044	PID NCI	9606	2	37	0.00211425	0.003638477	JUN; STAT1;	JUN|IDBG-99221|ENSG00000177606|3725|; STAT1|IDBG-77617|ENSG00000115415|6772|;
Toll-Like Receptors Cascades	17767	REACTOME	9606	3	140	0.00209114	0.003641044	IRF3; JUN; RELA;	IRF3|IDBG-63225|ENSG00000126456|3661|; JUN|IDBG-99221|ENSG00000177606|3725|; RELA|IDBG-57543|ENSG00000173039|5970|;
Factors involved in megakaryocyte development and platelet production	13101	REACTOME	9606	3	142	0.002177613	0.003704445	IRF1; IRF2; IRF3;	IRF1|IDBG-42125|ENSG00000125347|3659|; IRF2|IDBG-46310|ENSG00000168310|3660|; IRF3|IDBG-63225|ENSG00000126456|3661|;
Inactivation of gsk3 by akt causes accumulation of b-catenin in alveolar macrophages	4022	PID BIOCARTA	9606	2	38	0.002229241	0.003749179	EIF2AK2; RELA;	EIF2AK2|IDBG-44867|ENSG00000055332|5610|; RELA|IDBG-57543|ENSG00000173039|5970|;
IL-1 signaling pathway	16110	INOH	9606	2	40	0.002467946	0.004104001	JUN; RELA;	JUN|IDBG-99221|ENSG00000177606|3725|; RELA|IDBG-57543|ENSG00000173039|5970|;
Toll-like receptor signaling pathway	16121	INOH	9606	2	42	0.002718215	0.004469953	JUN; RELA;	JUN|IDBG-99221|ENSG00000177606|3725|; RELA|IDBG-57543|ENSG00000173039|5970|;
Ceramide signaling pathway	14925	PID NCI	9606	2	44	0.002979966	0.004846538	EIF2AK2; RELA;	EIF2AK2|IDBG-44867|ENSG00000055332|5610|; RELA|IDBG-57543|ENSG00000173039|5970|;
Oncostatin_M	16513	NETPATH	9606	2	45	0.003115123	0.004957401	RELA; STAT1;	RELA|IDBG-57543|ENSG00000173039|5970|; STAT1|IDBG-77617|ENSG00000115415|6772|;
TSLP	15928	NETPATH	9606	3	161	0.00311198	0.005006228	PTPN6; RELA; STAT1;	PTPN6|IDBG-15719|ENSG00000111679|5777|; RELA|IDBG-57543|ENSG00000173039|5970|; STAT1|IDBG-77617|ENSG00000115415|6772|;
Cellular Senescence	18630	REACTOME	9606	3	164	0.003278811	0.005108042	JUN; RELA; SP1;	JUN|IDBG-99221|ENSG00000177606|3725|; RELA|IDBG-57543|ENSG00000173039|5970|; SP1|IDBG-36616|ENSG00000185591|6667|;
LPA receptor mediated events	15008	PID NCI	9606	2	46	0.003253121	0.005121936	JUN; RELA;	JUN|IDBG-99221|ENSG00000177606|3725|; RELA|IDBG-57543|ENSG00000173039|5970|;
Agrin in postsynaptic differentiation	4033	PID BIOCARTA	9606	2	47	0.003393951	0.005232341	JUN; SP1;	JUN|IDBG-99221|ENSG00000177606|3725|; SP1|IDBG-36616|ENSG00000185591|6667|;
Malaria	10359	KEGG	9606	2	49	0.003684063	0.005621045	CCL2; LRP1;	CCL2|IDBG-40504|ENSG00000108691|6347|; LRP1|IDBG-42176|ENSG00000123384|4035|;
FGF signaling pathway	15346	PID NCI	9606	2	51	0.003985382	0.00601874	JUN; STAT1;	JUN|IDBG-99221|ENSG00000177606|3725|; STAT1|IDBG-77617|ENSG00000115415|6772|;
Signaling events mediated by Stem cell factor receptor (c-Kit)	15404	PID NCI	9606	2	52	0.004140219	0.006189419	PTPN6; STAT1;	PTPN6|IDBG-15719|ENSG00000111679|5777|; STAT1|IDBG-77617|ENSG00000115415|6772|;
T cell receptor signaling pathway	4156	PID BIOCARTA	9606	2	54	0.004458201	0.006598138	JUN; RELA;	JUN|IDBG-99221|ENSG00000177606|3725|; RELA|IDBG-57543|ENSG00000173039|5970|;
IL12-mediated signaling events	15185	PID NCI	9606	2	57	0.004955797	0.007190764	RELA; STAT1;	RELA|IDBG-57543|ENSG00000173039|5970|; STAT1|IDBG-77617|ENSG00000115415|6772|;
NOD-like receptor signaling pathway	8112	KEGG	9606	2	57	0.004955797	0.007190764	CCL2; RELA;	CCL2|IDBG-40504|ENSG00000108691|6347|; RELA|IDBG-57543|ENSG00000173039|5970|;
Fc-epsilon receptor I signaling in mast cells	15695	PID NCI	9606	2	60	0.005477908	0.007721241	JUN; RELA;	JUN|IDBG-99221|ENSG00000177606|3725|; RELA|IDBG-57543|ENSG00000173039|5970|;
IL4-mediated signaling events	15439	PID NCI	9606	2	60	0.005477908	0.007721241	PTPN6; SP1;	PTPN6|IDBG-15719|ENSG00000111679|5777|; SP1|IDBG-36616|ENSG00000185591|6667|;
Validated targets of C-MYC transcriptional repression	15263	PID NCI	9606	2	60	0.005477908	0.007721241	IRF8; SP1;	IRF8|IDBG-45278|ENSG00000140968|3394|; SP1|IDBG-36616|ENSG00000185591|6667|;
HIF-1-alpha transcription factor network	15518	PID NCI	9606	2	64	0.006211744	0.008673	JUN; SP1;	JUN|IDBG-99221|ENSG00000177606|3725|; SP1|IDBG-36616|ENSG00000185591|6667|;
Epithelial cell signaling in Helicobacter pylori infection	457	KEGG	9606	2	67	0.006790054	0.009304889	JUN; RELA;	JUN|IDBG-99221|ENSG00000177606|3725|; RELA|IDBG-57543|ENSG00000173039|5970|;
Pancreatic cancer	593	KEGG	9606	2	67	0.006790054	0.009304889	RELA; STAT1;	RELA|IDBG-57543|ENSG00000173039|5970|; STAT1|IDBG-77617|ENSG00000115415|6772|;
IL1	15917	NETPATH	9606	2	70	0.007392024	0.009945633	JUN; RELA;	JUN|IDBG-99221|ENSG00000177606|3725|; RELA|IDBG-57543|ENSG00000173039|5970|;
Regulation of nuclear SMAD2/3 signaling	15480	PID NCI	9606	2	70	0.007392024	0.009945633	JUN; SP1;	JUN|IDBG-99221|ENSG00000177606|3725|; SP1|IDBG-36616|ENSG00000185591|6667|;
p73 transcription factor network	15377	PID NCI	9606	2	75	0.008447201	0.011262935	RELA; SP1;	RELA|IDBG-57543|ENSG00000173039|5970|; SP1|IDBG-36616|ENSG00000185591|6667|;
CD4 T cell receptor signaling	16104	INOH	9606	2	79	0.009337379	0.012338679	JUN; RELA;	JUN|IDBG-99221|ENSG00000177606|3725|; RELA|IDBG-57543|ENSG00000173039|5970|;
Cellular responses to stress	16723	REACTOME	9606	3	240	0.009457018	0.012386183	JUN; RELA; SP1;	JUN|IDBG-99221|ENSG00000177606|3725|; RELA|IDBG-57543|ENSG00000173039|5970|; SP1|IDBG-36616|ENSG00000185591|6667|;
MyD88 cascade initiated on plasma membrane	13043	REACTOME	9606	2	83	0.010267842	0.012988382	JUN; RELA;	JUN|IDBG-99221|ENSG00000177606|3725|; RELA|IDBG-57543|ENSG00000173039|5970|;
Toll Like Receptor 10 (TLR10) Cascade	13044	REACTOME	9606	2	83	0.010267842	0.012988382	JUN; RELA;	JUN|IDBG-99221|ENSG00000177606|3725|; RELA|IDBG-57543|ENSG00000173039|5970|;
Toll Like Receptor 5 (TLR5) Cascade	13048	REACTOME	9606	2	83	0.010267842	0.012988382	JUN; RELA;	JUN|IDBG-99221|ENSG00000177606|3725|; RELA|IDBG-57543|ENSG00000173039|5970|;
TSH	15927	NETPATH	9606	2	82	0.010031482	0.013023327	RELA; STAT1;	RELA|IDBG-57543|ENSG00000173039|5970|; STAT1|IDBG-77617|ENSG00000115415|6772|;
Senescence-Associated Secretory Phenotype (SASP)	19271	REACTOME	9606	2	84	0.010506685	0.013067137	JUN; RELA;	JUN|IDBG-99221|ENSG00000177606|3725|; RELA|IDBG-57543|ENSG00000173039|5970|;
TRAF6 mediated induction of NFkB and MAP kinases upon TLR7/8 or 9 activation	13040	REACTOME	9606	2	84	0.010506685	0.013067137	JUN; RELA;	JUN|IDBG-99221|ENSG00000177606|3725|; RELA|IDBG-57543|ENSG00000173039|5970|;
ErbB1 downstream signaling	15233	PID NCI	9606	2	85	0.010747999	0.013146313	JUN; STAT1;	JUN|IDBG-99221|ENSG00000177606|3725|; STAT1|IDBG-77617|ENSG00000115415|6772|;
IL6	15922	NETPATH	9606	2	85	0.010747999	0.013146313	JUN; STAT1;	JUN|IDBG-99221|ENSG00000177606|3725|; STAT1|IDBG-77617|ENSG00000115415|6772|;
MyD88 dependent cascade initiated on endosome	13041	REACTOME	9606	2	86	0.010991777	0.013225878	JUN; RELA;	JUN|IDBG-99221|ENSG00000177606|3725|; RELA|IDBG-57543|ENSG00000173039|5970|;
Toll Like Receptor 7/8 (TLR7/8) Cascade	16831	REACTOME	9606	2	86	0.010991777	0.013225878	JUN; RELA;	JUN|IDBG-99221|ENSG00000177606|3725|; RELA|IDBG-57543|ENSG00000173039|5970|;
Toll Like Receptor 9 (TLR9) Cascade	13042	REACTOME	9606	2	89	0.011737803	0.014009636	JUN; RELA;	JUN|IDBG-99221|ENSG00000177606|3725|; RELA|IDBG-57543|ENSG00000173039|5970|;
MyD88:Mal cascade initiated on plasma membrane	13034	REACTOME	9606	2	92	0.012505678	0.014689209	JUN; RELA;	JUN|IDBG-99221|ENSG00000177606|3725|; RELA|IDBG-57543|ENSG00000173039|5970|;
Toll Like Receptor TLR6:TLR2 Cascade	13036	REACTOME	9606	2	92	0.012505678	0.014689209	JUN; RELA;	JUN|IDBG-99221|ENSG00000177606|3725|; RELA|IDBG-57543|ENSG00000173039|5970|;
TNFalpha	15913	NETPATH	9606	3	270	0.01301921	0.015053462	JUN; RELA; STAT1;	JUN|IDBG-99221|ENSG00000177606|3725|; RELA|IDBG-57543|ENSG00000173039|5970|; STAT1|IDBG-77617|ENSG00000115415|6772|;
Hemostasis	19856	REACTOME	9606	4	508	0.012964599	0.015108351	IRF1; IRF2; IRF3; PTPN6;	IRF1|IDBG-42125|ENSG00000125347|3659|; IRF2|IDBG-46310|ENSG00000168310|3660|; IRF3|IDBG-63225|ENSG00000126456|3661|; PTPN6|IDBG-15719|ENSG00000111679|5777|;
Toll Like Receptor 2 (TLR2) Cascade	17710	REACTOME	9606	2	95	0.013295162	0.015136031	JUN; RELA;	JUN|IDBG-99221|ENSG00000177606|3725|; RELA|IDBG-57543|ENSG00000173039|5970|;
Toll Like Receptor TLR1:TLR2 Cascade	13035	REACTOME	9606	2	95	0.013295162	0.015136031	JUN; RELA;	JUN|IDBG-99221|ENSG00000177606|3725|; RELA|IDBG-57543|ENSG00000173039|5970|;
JAK STAT pathway and regulation	16125	INOH	9606	3	273	0.01341255	0.01515311	PTPN6; STAT1; STAT2;	PTPN6|IDBG-15719|ENSG00000111679|5777|; STAT1|IDBG-77617|ENSG00000115415|6772|; STAT2|IDBG-40906|ENSG00000170581|6773|;
Signaling by Interleukins	18744	REACTOME	9606	2	110	0.017558467	0.019686766	PTPN6; RELA;	PTPN6|IDBG-15719|ENSG00000111679|5777|; RELA|IDBG-57543|ENSG00000173039|5970|;
Wnt	15912	NETPATH	9606	2	118	0.020040648	0.022300872	JUN; LRP1;	JUN|IDBG-99221|ENSG00000177606|3725|; LRP1|IDBG-42176|ENSG00000123384|4035|;
Toxoplasmosis	10385	KEGG	9606	2	119	0.020360811	0.02248806	RELA; STAT1;	RELA|IDBG-57543|ENSG00000173039|5970|; STAT1|IDBG-77617|ENSG00000115415|6772|;
Neurotrophin signaling pathway	4379	KEGG	9606	2	121	0.021007639	0.023030597	JUN; RELA;	JUN|IDBG-99221|ENSG00000177606|3725|; RELA|IDBG-57543|ENSG00000173039|5970|;
Pathways in cancer	4397	KEGG	9606	3	329	0.022029215	0.023972969	JUN; RELA; STAT1;	JUN|IDBG-99221|ENSG00000177606|3725|; RELA|IDBG-57543|ENSG00000173039|5970|; STAT1|IDBG-77617|ENSG00000115415|6772|;
Signaling by SCF-KIT	13325	REACTOME	9606	2	127	0.022999545	0.024846224	PTPN6; STAT1;	PTPN6|IDBG-15719|ENSG00000111679|5777|; STAT1|IDBG-77617|ENSG00000115415|6772|;
Direct p53 effectors	15209	PID NCI	9606	2	129	0.023680437	0.025396411	JUN; SP1;	JUN|IDBG-99221|ENSG00000177606|3725|; SP1|IDBG-36616|ENSG00000185591|6667|;
Influenza Infection	16853	REACTOME	9606	2	136	0.026128919	0.02782072	EIF2AK2; POLR2F;	EIF2AK2|IDBG-44867|ENSG00000055332|5610|; POLR2F|IDBG-7203|ENSG00000100142|5435|;
AndrogenReceptor	15906	NETPATH	9606	2	164	0.036891973	0.039000085	JUN; SP1;	JUN|IDBG-99221|ENSG00000177606|3725|; SP1|IDBG-36616|ENSG00000185591|6667|;
Fc epsilon receptor (FCERI) signaling	17802	REACTOME	9606	2	173	0.040662136	0.042680824	JUN; RELA;	JUN|IDBG-99221|ENSG00000177606|3725|; RELA|IDBG-57543|ENSG00000173039|5970|;
