# Supplementary material for: Contextual Hub Analysis Tool (CHAT): A Cytoscape app for identifying contextually relevant hubs in biological networks
Source: F1000Res. 2016 Aug 30;5:1745. Originally published 2016 Jul 19. [Version 2] doi: 10.12688/f1000research.9118.2 (PMC5105880; doi:10.12688/f1000research.9118.2)
Supplement: Supplementary file 4 [file f1000research-5-10240-s0003.tgz › d6770cc2-0304-4d7e-b952-7d18d1089a44.csv]

Pathway Name	Pathway Id	Source Name	Organism	Pathway uploaded gene count	Genes in InnateDB for this entity	Pathway p-value	Pathway p-value (corrected)	Gene Symbols	Genes (Symbol|IDBG-ID|Ensembl|Entrez|Fold Change|P-Value)
ubiquitin protein ligase binding	GO:0031625	molecular function	9606	6	168	1.55E-08	9.82E-06	CUL3; MDM2; NEDD8; SUMO1; SUMO2; TP53;	CUL3|IDBG-82331|ENSG00000036257|8452|; MDM2|IDBG-46431|ENSG00000135679|4193|; NEDD8|IDBG-3700|ENSG00000129559|4738|; SUMO1|IDBG-78849|ENSG00000116030|7341|; SUMO2|IDBG-83067|ENSG00000188612|101929087,6613|; TP53|IDBG-26364|ENSG00000141510|7157|;
nuclear body	GO:0016604	cellular component	9606	4	38	6.49E-08	2.06E-05	MDM2; RNF2; SUMO1; TP53;	MDM2|IDBG-46431|ENSG00000135679|4193|; RNF2|IDBG-105369|ENSG00000121481|6045|; SUMO1|IDBG-78849|ENSG00000116030|7341|; TP53|IDBG-26364|ENSG00000141510|7157|;
protein binding	GO:0005515	molecular function	9606	20	9632	1.30E-06	1.65E-04	APP; CAND1; COPS5; CUL3; EGFR; FN1; HNF4A; HSP90AA1; MAX; MDM2; MYC; NEDD8; RNF2; SIRT7; SUMO1; SUMO2; TP53; UBC; UBD; YWHAZ;	APP|IDBG-1100|ENSG00000142192|351|; CAND1|IDBG-45753|ENSG00000111530|55832|; COPS5|IDBG-24191|ENSG00000121022|10987|; CUL3|IDBG-82331|ENSG00000036257|8452|; EGFR|IDBG-16933|ENSG00000146648|1956|; FN1|IDBG-80237|ENSG00000115414|2335|; HNF4A|IDBG-76498|ENSG00000101076|3172|; HSP90AA1|IDBG-20861|ENSG00000080824|3320|; MAX|IDBG-9524|ENSG00000125952|4149|; MDM2|IDBG-46431|ENSG00000135679|4193|; MYC|ID…
nucleoplasm	GO:0005654	cellular component	9606	9	1132	8.61E-07	1.82E-04	HNF4A; MDM2; MYC; RNF2; SUMO1; SUMO2; TP53; UBC; YWHAZ;	HNF4A|IDBG-76498|ENSG00000101076|3172|; MDM2|IDBG-46431|ENSG00000135679|4193|; MYC|IDBG-35442|ENSG00000136997|4609|; RNF2|IDBG-105369|ENSG00000121481|6045|; SUMO1|IDBG-78849|ENSG00000116030|7341|; SUMO2|IDBG-83067|ENSG00000188612|101929087,6613|; TP53|IDBG-26364|ENSG00000141510|7157|; UBC|IDBG-64029|ENSG00000150991|7316|; YWHAZ|IDBG-30919|ENSG00000164924|7534|;
positive regulation of transcription from RNA polymerase II promoter	GO:0045944	biological process	9606	8	849	1.22E-06	1.93E-04	APP; COPS5; EGFR; HNF4A; MYC; SUMO2; TP53; UBC;	APP|IDBG-1100|ENSG00000142192|351|; COPS5|IDBG-24191|ENSG00000121022|10987|; EGFR|IDBG-16933|ENSG00000146648|1956|; HNF4A|IDBG-76498|ENSG00000101076|3172|; MYC|IDBG-35442|ENSG00000136997|4609|; SUMO2|IDBG-83067|ENSG00000188612|101929087,6613|; TP53|IDBG-26364|ENSG00000141510|7157|; UBC|IDBG-64029|ENSG00000150991|7316|;
PML body	GO:0016605	cellular component	9606	4	91	2.27E-06	2.40E-04	MAX; SUMO1; SUMO2; TP53;	MAX|IDBG-9524|ENSG00000125952|4149|; SUMO1|IDBG-78849|ENSG00000116030|7341|; SUMO2|IDBG-83067|ENSG00000188612|101929087,6613|; TP53|IDBG-26364|ENSG00000141510|7157|;
innate immune response	GO:0045087	biological process	9606	9	1372	4.28E-06	3.88E-04	APP; COPS5; EGFR; HSP90AA1; MDM2; MYC; TP53; UBC; UBD;	APP|IDBG-1100|ENSG00000142192|351|; COPS5|IDBG-24191|ENSG00000121022|10987|; EGFR|IDBG-16933|ENSG00000146648|1956|; HSP90AA1|IDBG-20861|ENSG00000080824|3320|; MDM2|IDBG-46431|ENSG00000135679|4193|; MYC|IDBG-35442|ENSG00000136997|4609|; TP53|IDBG-26364|ENSG00000141510|7157|; UBC|IDBG-64029|ENSG00000150991|7316|; UBD|IDBG-236915|ENSG00000213886|10537|;
nucleus	GO:0005634	cellular component	9606	16	5730	6.09E-06	4.83E-04	CAND1; COPS5; CUL3; EGFR; HNF4A; HSP90AA1; MAX; MDM2; MYC; NEDD8; RNF2; SUMO1; SUMO2; TP53; UBD; YWHAZ;	CAND1|IDBG-45753|ENSG00000111530|55832|; COPS5|IDBG-24191|ENSG00000121022|10987|; CUL3|IDBG-82331|ENSG00000036257|8452|; EGFR|IDBG-16933|ENSG00000146648|1956|; HNF4A|IDBG-76498|ENSG00000101076|3172|; HSP90AA1|IDBG-20861|ENSG00000080824|3320|; MAX|IDBG-9524|ENSG00000125952|4149|; MDM2|IDBG-46431|ENSG00000135679|4193|; MYC|IDBG-35442|ENSG00000136997|4609|; NEDD8|IDBG-3700|ENSG00000129559|4738|; RNF…
positive regulation of proteasomal ubiquitin-dependent protein catabolic process	GO:0032436	biological process	9606	3	42	1.12E-05	5.09E-04	MDM2; SUMO1; SUMO2;	MDM2|IDBG-46431|ENSG00000135679|4193|; SUMO1|IDBG-78849|ENSG00000116030|7341|; SUMO2|IDBG-83067|ENSG00000188612|101929087,6613|;
Notch signaling pathway	GO:0007219	biological process	9606	4	131	9.67E-06	5.12E-04	APP; MYC; TP53; UBC;	APP|IDBG-1100|ENSG00000142192|351|; MYC|IDBG-35442|ENSG00000136997|4609|; TP53|IDBG-26364|ENSG00000141510|7157|; UBC|IDBG-64029|ENSG00000150991|7316|;
neuron apoptotic process	GO:0051402	biological process	9606	3	37	7.62E-06	5.38E-04	APP; MAX; TP53;	APP|IDBG-1100|ENSG00000142192|351|; MAX|IDBG-9524|ENSG00000125952|4149|; TP53|IDBG-26364|ENSG00000141510|7157|;
negative regulation of apoptotic process	GO:0043066	biological process	9606	6	501	9.34E-06	5.39E-04	EGFR; MDM2; MYC; TP53; UBC; YWHAZ;	EGFR|IDBG-16933|ENSG00000146648|1956|; MDM2|IDBG-46431|ENSG00000135679|4193|; MYC|IDBG-35442|ENSG00000136997|4609|; TP53|IDBG-26364|ENSG00000141510|7157|; UBC|IDBG-64029|ENSG00000150991|7316|; YWHAZ|IDBG-30919|ENSG00000164924|7534|;
identical protein binding	GO:0042802	molecular function	9606	6	516	1.10E-05	5.40E-04	APP; EGFR; HSP90AA1; MDM2; TP53; YWHAZ;	APP|IDBG-1100|ENSG00000142192|351|; EGFR|IDBG-16933|ENSG00000146648|1956|; HSP90AA1|IDBG-20861|ENSG00000080824|3320|; MDM2|IDBG-46431|ENSG00000135679|4193|; TP53|IDBG-26364|ENSG00000141510|7157|; YWHAZ|IDBG-30919|ENSG00000164924|7534|;
transforming growth factor beta receptor signaling pathway	GO:0007179	biological process	9606	4	128	8.83E-06	5.60E-04	MYC; NEDD8; TP53; UBC;	MYC|IDBG-35442|ENSG00000136997|4609|; NEDD8|IDBG-3700|ENSG00000129559|4738|; TP53|IDBG-26364|ENSG00000141510|7157|; UBC|IDBG-64029|ENSG00000150991|7316|;
nitric-oxide synthase regulator activity	GO:0030235	molecular function	9606	2	7	2.21E-05	8.78E-04	EGFR; HSP90AA1;	EGFR|IDBG-16933|ENSG00000146648|1956|; HSP90AA1|IDBG-20861|ENSG00000080824|3320|;
cellular response to drug	GO:0035690	biological process	9606	3	52	2.15E-05	9.08E-04	EGFR; MYC; TP53;	EGFR|IDBG-16933|ENSG00000146648|1956|; MYC|IDBG-35442|ENSG00000136997|4609|; TP53|IDBG-26364|ENSG00000141510|7157|;
negative regulation of transcription from RNA polymerase II promoter	GO:0000122	biological process	9606	6	619	3.10E-05	0.001092028	MDM2; MYC; RNF2; SIRT7; TP53; UBC;	MDM2|IDBG-46431|ENSG00000135679|4193|; MYC|IDBG-35442|ENSG00000136997|4609|; RNF2|IDBG-105369|ENSG00000121481|6045|; SIRT7|IDBG-72839|ENSG00000187531|51547|; TP53|IDBG-26364|ENSG00000141510|7157|; UBC|IDBG-64029|ENSG00000150991|7316|;
intrinsic apoptotic signaling pathway	GO:0097193	biological process	9606	3	58	2.98E-05	0.001114472	CUL3; TP53; YWHAZ;	CUL3|IDBG-82331|ENSG00000036257|8452|; TP53|IDBG-26364|ENSG00000141510|7157|; YWHAZ|IDBG-30919|ENSG00000164924|7534|;
peptidase activator activity	GO:0016504	molecular function	9606	2	9	3.79E-05	0.001266008	APP; FN1;	APP|IDBG-1100|ENSG00000142192|351|; FN1|IDBG-80237|ENSG00000115414|2335|;
positive regulation of peptidase activity	GO:0010952	biological process	9606	2	10	4.73E-05	0.001365848	APP; FN1;	APP|IDBG-1100|ENSG00000142192|351|; FN1|IDBG-80237|ENSG00000115414|2335|;
cytoplasm	GO:0005737	cellular component	9606	14	4897	4.34E-05	0.001376607	APP; CAND1; COPS5; EGFR; HNF4A; HSP90AA1; MAX; MDM2; SIRT7; SUMO1; TP53; UBC; UBD; YWHAZ;	APP|IDBG-1100|ENSG00000142192|351|; CAND1|IDBG-45753|ENSG00000111530|55832|; COPS5|IDBG-24191|ENSG00000121022|10987|; EGFR|IDBG-16933|ENSG00000146648|1956|; HNF4A|IDBG-76498|ENSG00000101076|3172|; HSP90AA1|IDBG-20861|ENSG00000080824|3320|; MAX|IDBG-9524|ENSG00000125952|4149|; MDM2|IDBG-46431|ENSG00000135679|4193|; SIRT7|IDBG-72839|ENSG00000187531|51547|; SUMO1|IDBG-78849|ENSG00000116030|7341|; TP…
DNA damage response, signal transduction by p53 class mediator resulting in cell cycle arrest	GO:0006977	biological process	9606	3	67	4.60E-05	0.00139223	MDM2; TP53; UBC;	MDM2|IDBG-46431|ENSG00000135679|4193|; TP53|IDBG-26364|ENSG00000141510|7157|; UBC|IDBG-64029|ENSG00000150991|7316|;
protease binding	GO:0002020	molecular function	9606	3	71	5.48E-05	0.001512542	FN1; TP53; UBC;	FN1|IDBG-80237|ENSG00000115414|2335|; TP53|IDBG-26364|ENSG00000141510|7157|; UBC|IDBG-64029|ENSG00000150991|7316|;
SUMO ligase activity	GO:0019789	molecular function	9606	2	11	5.78E-05	0.001529288	SUMO1; SUMO2;	SUMO1|IDBG-78849|ENSG00000116030|7341|; SUMO2|IDBG-83067|ENSG00000188612|101929087,6613|;
cullin-RING ubiquitin ligase complex	GO:0031461	cellular component	9606	2	13	8.19E-05	0.001999444	CAND1; CUL3;	CAND1|IDBG-45753|ENSG00000111530|55832|; CUL3|IDBG-82331|ENSG00000036257|8452|;
rRNA transcription	GO:0009303	biological process	9606	2	13	8.19E-05	0.001999444	SIRT7; TP53;	SIRT7|IDBG-72839|ENSG00000187531|51547|; TP53|IDBG-26364|ENSG00000141510|7157|;
cellular response to peptide hormone stimulus	GO:0071375	biological process	9606	2	15	1.10E-04	0.002588594	MAX; MDM2;	MAX|IDBG-9524|ENSG00000125952|4149|; MDM2|IDBG-46431|ENSG00000135679|4193|;
blood coagulation	GO:0007596	biological process	9606	5	483	1.19E-04	0.002690352	APP; FN1; HNF4A; TP53; YWHAZ;	APP|IDBG-1100|ENSG00000142192|351|; FN1|IDBG-80237|ENSG00000115414|2335|; HNF4A|IDBG-76498|ENSG00000101076|3172|; TP53|IDBG-26364|ENSG00000141510|7157|; YWHAZ|IDBG-30919|ENSG00000164924|7534|;
cellular response to hypoxia	GO:0071456	biological process	9606	3	97	1.39E-04	0.003040913	MDM2; TP53; UBC;	MDM2|IDBG-46431|ENSG00000135679|4193|; TP53|IDBG-26364|ENSG00000141510|7157|; UBC|IDBG-64029|ENSG00000150991|7316|;
transcription factor binding	GO:0008134	molecular function	9606	4	270	1.63E-04	0.003444511	MYC; SUMO1; TP53; YWHAZ;	MYC|IDBG-35442|ENSG00000136997|4609|; SUMO1|IDBG-78849|ENSG00000116030|7341|; TP53|IDBG-26364|ENSG00000141510|7157|; YWHAZ|IDBG-30919|ENSG00000164924|7534|;
regulation of nitric-oxide synthase activity	GO:0050999	biological process	9606	2	22	2.41E-04	0.00493816	EGFR; HSP90AA1;	EGFR|IDBG-16933|ENSG00000146648|1956|; HSP90AA1|IDBG-20861|ENSG00000080824|3320|;
protein complex assembly	GO:0006461	biological process	9606	3	120	2.60E-04	0.005168664	MAX; MDM2; TP53;	MAX|IDBG-9524|ENSG00000125952|4149|; MDM2|IDBG-46431|ENSG00000135679|4193|; TP53|IDBG-26364|ENSG00000141510|7157|;
response to drug	GO:0042493	biological process	9606	4	313	2.86E-04	0.00519485	MDM2; MYC; TP53; YWHAZ;	MDM2|IDBG-46431|ENSG00000135679|4193|; MYC|IDBG-35442|ENSG00000136997|4609|; TP53|IDBG-26364|ENSG00000141510|7157|; YWHAZ|IDBG-30919|ENSG00000164924|7534|;
response to oxidative stress	GO:0006979	biological process	9606	3	123	2.80E-04	0.005231344	APP; EGFR; TP53;	APP|IDBG-1100|ENSG00000142192|351|; EGFR|IDBG-16933|ENSG00000146648|1956|; TP53|IDBG-26364|ENSG00000141510|7157|;
enzyme binding	GO:0019899	molecular function	9606	4	311	2.79E-04	0.005376835	APP; EGFR; MDM2; TP53;	APP|IDBG-1100|ENSG00000142192|351|; EGFR|IDBG-16933|ENSG00000146648|1956|; MDM2|IDBG-46431|ENSG00000135679|4193|; TP53|IDBG-26364|ENSG00000141510|7157|;
cell cycle arrest	GO:0007050	biological process	9606	3	128	3.15E-04	0.005554736	CUL3; MYC; TP53;	CUL3|IDBG-82331|ENSG00000036257|8452|; MYC|IDBG-35442|ENSG00000136997|4609|; TP53|IDBG-26364|ENSG00000141510|7157|;
negative regulation of fibroblast proliferation	GO:0048147	biological process	9606	2	26	3.38E-04	0.005653479	MYC; TP53;	MYC|IDBG-35442|ENSG00000136997|4609|; TP53|IDBG-26364|ENSG00000141510|7157|;
positive regulation of mitotic cell cycle	GO:0045931	biological process	9606	2	26	3.38E-04	0.005653479	APP; MDM2;	APP|IDBG-1100|ENSG00000142192|351|; MDM2|IDBG-46431|ENSG00000135679|4193|;
MLL1 complex	GO:0071339	cellular component	9606	2	27	3.65E-04	0.005655416	MAX; RNF2;	MAX|IDBG-9524|ENSG00000125952|4149|; RNF2|IDBG-105369|ENSG00000121481|6045|;
positive regulation of protein insertion into mitochondrial membrane involved in apoptotic signaling pathway	GO:1900740	biological process	9606	2	27	3.65E-04	0.005655416	TP53; YWHAZ;	TP53|IDBG-26364|ENSG00000141510|7157|; YWHAZ|IDBG-30919|ENSG00000164924|7534|;
protein sumoylation	GO:0016925	biological process	9606	2	27	3.65E-04	0.005655416	SUMO1; SUMO2;	SUMO1|IDBG-78849|ENSG00000116030|7341|; SUMO2|IDBG-83067|ENSG00000188612|101929087,6613|;
protein ubiquitination	GO:0016567	biological process	9606	4	342	4.01E-04	0.006060145	CAND1; CUL3; MDM2; UBD;	CAND1|IDBG-45753|ENSG00000111530|55832|; CUL3|IDBG-82331|ENSG00000036257|8452|; MDM2|IDBG-46431|ENSG00000135679|4193|; UBD|IDBG-236915|ENSG00000213886|10537|;
chromosome organization	GO:0051276	biological process	9606	2	30	4.52E-04	0.006518593	MYC; TP53;	MYC|IDBG-35442|ENSG00000136997|4609|; TP53|IDBG-26364|ENSG00000141510|7157|;
response to gamma radiation	GO:0010332	biological process	9606	2	30	4.52E-04	0.006518593	MYC; TP53;	MYC|IDBG-35442|ENSG00000136997|4609|; TP53|IDBG-26364|ENSG00000141510|7157|;
cellular response to UV	GO:0034644	biological process	9606	2	32	5.14E-04	0.007100548	MYC; TP53;	MYC|IDBG-35442|ENSG00000136997|4609|; TP53|IDBG-26364|ENSG00000141510|7157|;
gastrulation	GO:0007369	biological process	9606	2	32	5.14E-04	0.007100548	CUL3; TP53;	CUL3|IDBG-82331|ENSG00000036257|8452|; TP53|IDBG-26364|ENSG00000141510|7157|;
chromatin binding	GO:0003682	molecular function	9606	4	371	5.45E-04	0.007363342	EGFR; RNF2; SIRT7; TP53;	EGFR|IDBG-16933|ENSG00000146648|1956|; RNF2|IDBG-105369|ENSG00000121481|6045|; SIRT7|IDBG-72839|ENSG00000187531|51547|; TP53|IDBG-26364|ENSG00000141510|7157|;
negative regulation of epidermal growth factor receptor signaling pathway	GO:0042059	biological process	9606	2	35	6.16E-04	0.007378792	EGFR; UBC;	EGFR|IDBG-16933|ENSG00000146648|1956|; UBC|IDBG-64029|ENSG00000150991|7316|;
positive regulation of nitric oxide biosynthetic process	GO:0045429	biological process	9606	2	35	6.16E-04	0.007378792	EGFR; HSP90AA1;	EGFR|IDBG-16933|ENSG00000146648|1956|; HSP90AA1|IDBG-20861|ENSG00000080824|3320|;
response to antibiotic	GO:0046677	biological process	9606	2	34	5.81E-04	0.00737924	MDM2; TP53;	MDM2|IDBG-46431|ENSG00000135679|4193|; TP53|IDBG-26364|ENSG00000141510|7157|;
response to organonitrogen compound	GO:0010243	biological process	9606	2	34	5.81E-04	0.00737924	MAX; UBD;	MAX|IDBG-9524|ENSG00000125952|4149|; UBD|IDBG-236915|ENSG00000213886|10537|;
RNA polymerase II core promoter proximal region sequence-specific DNA binding transcription factor activity involved in positive regulation of transcription	GO:0001077	molecular function	9606	3	156	5.62E-04	0.007432603	HNF4A; MYC; TP53;	HNF4A|IDBG-76498|ENSG00000101076|3172|; MYC|IDBG-35442|ENSG00000136997|4609|; TP53|IDBG-26364|ENSG00000141510|7157|;
fibroblast growth factor receptor signaling pathway	GO:0008543	biological process	9606	3	163	6.38E-04	0.00750751	EGFR; MDM2; UBC;	EGFR|IDBG-16933|ENSG00000146648|1956|; MDM2|IDBG-46431|ENSG00000135679|4193|; UBC|IDBG-64029|ENSG00000150991|7316|;
nucleolus	GO:0005730	cellular component	9606	5	688	6.10E-04	0.00759811	MDM2; MYC; SIRT7; SUMO1; TP53;	MDM2|IDBG-46431|ENSG00000135679|4193|; MYC|IDBG-35442|ENSG00000136997|4609|; SIRT7|IDBG-72839|ENSG00000187531|51547|; SUMO1|IDBG-78849|ENSG00000116030|7341|; TP53|IDBG-26364|ENSG00000141510|7157|;
Fc-epsilon receptor signaling pathway	GO:0038095	biological process	9606	3	177	8.11E-04	0.009363425	EGFR; MDM2; UBC;	EGFR|IDBG-16933|ENSG00000146648|1956|; MDM2|IDBG-46431|ENSG00000135679|4193|; UBC|IDBG-64029|ENSG00000150991|7316|;
epidermal growth factor receptor signaling pathway	GO:0007173	biological process	9606	3	194	0.001057296	0.0094561	EGFR; MDM2; UBC;	EGFR|IDBG-16933|ENSG00000146648|1956|; MDM2|IDBG-46431|ENSG00000135679|4193|; UBC|IDBG-64029|ENSG00000150991|7316|;
protein heterodimerization activity	GO:0046982	molecular function	9606	4	446	0.001084684	0.009566313	CUL3; EGFR; MAX; TP53;	CUL3|IDBG-82331|ENSG00000036257|8452|; EGFR|IDBG-16933|ENSG00000146648|1956|; MAX|IDBG-9524|ENSG00000125952|4149|; TP53|IDBG-26364|ENSG00000141510|7157|;
SCF complex assembly	GO:0010265	biological process	9606	1	1	0.001054741	0.009568008	CAND1;	CAND1|IDBG-45753|ENSG00000111530|55832|;
alkanesulfonate metabolic process	GO:0019694	biological process	9606	1	1	0.001054741	0.009568008	EGFR;	EGFR|IDBG-16933|ENSG00000146648|1956|;
cellular response to UV-C	GO:0071494	biological process	9606	1	1	0.001054741	0.009568008	MDM2;	MDM2|IDBG-46431|ENSG00000135679|4193|;
cellular response to vitamin B1	GO:0071301	biological process	9606	1	1	0.001054741	0.009568008	MDM2;	MDM2|IDBG-46431|ENSG00000135679|4193|;
histone H2A-K119 monoubiquitination	GO:0036353	biological process	9606	1	1	0.001054741	0.009568008	RNF2;	RNF2|IDBG-105369|ENSG00000121481|6045|;
hypothalamus gonadotrophin-releasing hormone neuron development	GO:0021888	biological process	9606	1	1	0.001054741	0.009568008	UBC;	UBC|IDBG-64029|ENSG00000150991|7316|;
nucleolus organizer region	GO:0005731	cellular component	9606	1	1	0.001054741	0.009568008	SIRT7;	SIRT7|IDBG-72839|ENSG00000187531|51547|;
positive regulation of metanephric cap mesenchymal cell proliferation	GO:0090096	biological process	9606	1	1	0.001054741	0.009568008	MYC;	MYC|IDBG-35442|ENSG00000136997|4609|;
positive regulation of transcription on exit from mitosis	GO:0007072	biological process	9606	1	1	0.001054741	0.009568008	SIRT7;	SIRT7|IDBG-72839|ENSG00000187531|51547|;
regulation of growth hormone receptor signaling pathway	GO:0060398	biological process	9606	1	1	0.001054741	0.009568008	HNF4A;	HNF4A|IDBG-76498|ENSG00000101076|3172|;
platelet alpha granule lumen	GO:0031093	cellular component	9606	2	48	0.001158006	0.00993694	APP; FN1;	APP|IDBG-1100|ENSG00000142192|351|; FN1|IDBG-80237|ENSG00000115414|2335|;
positive regulation of fibroblast proliferation	GO:0048146	biological process	9606	2	48	0.001158006	0.00993694	EGFR; MYC;	EGFR|IDBG-16933|ENSG00000146648|1956|; MYC|IDBG-35442|ENSG00000136997|4609|;
nucleotide-binding domain, leucine rich repeat containing receptor signaling pathway	GO:0035872	biological process	9606	2	42	8.87E-04	0.010060912	APP; UBC;	APP|IDBG-1100|ENSG00000142192|351|; UBC|IDBG-64029|ENSG00000150991|7316|;
transcription initiation from RNA polymerase II promoter	GO:0006367	biological process	9606	3	184	9.07E-04	0.010108696	HNF4A; MYC; UBC;	HNF4A|IDBG-76498|ENSG00000101076|3172|; MYC|IDBG-35442|ENSG00000136997|4609|; UBC|IDBG-64029|ENSG00000150991|7316|;
platelet activation	GO:0030168	biological process	9606	3	205	0.001239382	0.010355362	APP; FN1; YWHAZ;	APP|IDBG-1100|ENSG00000142192|351|; FN1|IDBG-80237|ENSG00000115414|2335|; YWHAZ|IDBG-30919|ENSG00000164924|7534|;
protein complex	GO:0043234	cellular component	9606	4	430	9.47E-04	0.010367815	MDM2; MYC; TP53; YWHAZ;	MDM2|IDBG-46431|ENSG00000135679|4193|; MYC|IDBG-35442|ENSG00000136997|4609|; TP53|IDBG-26364|ENSG00000141510|7157|; YWHAZ|IDBG-30919|ENSG00000164924|7534|;
positive regulation of cell proliferation	GO:0008284	biological process	9606	4	462	0.001235981	0.010464643	CUL3; EGFR; MDM2; MYC;	CUL3|IDBG-82331|ENSG00000036257|8452|; EGFR|IDBG-16933|ENSG00000146648|1956|; MDM2|IDBG-46431|ENSG00000135679|4193|; MYC|IDBG-35442|ENSG00000136997|4609|;
protein complex binding	GO:0032403	molecular function	9606	3	208	0.001292261	0.010656957	MAX; MYC; YWHAZ;	MAX|IDBG-9524|ENSG00000125952|4149|; MYC|IDBG-35442|ENSG00000136997|4609|; YWHAZ|IDBG-30919|ENSG00000164924|7534|;
ubiquitin-dependent protein catabolic process	GO:0006511	biological process	9606	3	192	0.001026144	0.010860029	CUL3; NEDD8; UBD;	CUL3|IDBG-82331|ENSG00000036257|8452|; NEDD8|IDBG-3700|ENSG00000129559|4738|; UBD|IDBG-236915|ENSG00000213886|10537|;
RNA polymerase II core promoter sequence-specific DNA binding	GO:0000979	molecular function	9606	2	45	0.001018263	0.010959277	HNF4A; TP53;	HNF4A|IDBG-76498|ENSG00000101076|3172|; TP53|IDBG-26364|ENSG00000141510|7157|;
endocytic vesicle membrane	GO:0030666	cellular component	9606	2	52	0.001357836	0.011054179	MDM2; UBC;	MDM2|IDBG-46431|ENSG00000135679|4193|; UBC|IDBG-64029|ENSG00000150991|7316|;
synapse	GO:0045202	cellular component	9606	3	213	0.001383527	0.011120755	APP; MDM2; SUMO1;	APP|IDBG-1100|ENSG00000142192|351|; MDM2|IDBG-46431|ENSG00000135679|4193|; SUMO1|IDBG-78849|ENSG00000116030|7341|;
cellular response to growth factor stimulus	GO:0071363	biological process	9606	2	54	0.001463507	0.011616583	EGFR; MDM2;	EGFR|IDBG-16933|ENSG00000146648|1956|; MDM2|IDBG-46431|ENSG00000135679|4193|;
p53 binding	GO:0002039	molecular function	9606	2	56	0.001572994	0.012331494	MDM2; TP53;	MDM2|IDBG-46431|ENSG00000135679|4193|; TP53|IDBG-26364|ENSG00000141510|7157|;
protein localization	GO:0008104	biological process	9606	2	65	0.00211252	0.013281684	NEDD8; TP53;	NEDD8|IDBG-3700|ENSG00000129559|4738|; TP53|IDBG-26364|ENSG00000141510|7157|;
perinuclear region of cytoplasm	GO:0048471	cellular component	9606	4	537	0.002147731	0.01337068	APP; COPS5; EGFR; YWHAZ;	APP|IDBG-1100|ENSG00000142192|351|; COPS5|IDBG-24191|ENSG00000121022|10987|; EGFR|IDBG-16933|ENSG00000146648|1956|; YWHAZ|IDBG-30919|ENSG00000164924|7534|;
POZ domain binding	GO:0031208	molecular function	9606	1	2	0.002108425	0.0133885	CUL3;	CUL3|IDBG-82331|ENSG00000036257|8452|;
Shc-EGFR complex	GO:0070435	cellular component	9606	1	2	0.002108425	0.0133885	EGFR;	EGFR|IDBG-16933|ENSG00000146648|1956|;
activation of phospholipase A2 activity by calcium-mediated signaling	GO:0043006	biological process	9606	1	2	0.002108425	0.0133885	EGFR;	EGFR|IDBG-16933|ENSG00000146648|1956|;
anaphase	GO:0051322	biological process	9606	1	2	0.002108425	0.0133885	CUL3;	CUL3|IDBG-82331|ENSG00000036257|8452|;
astrocyte activation	GO:0048143	biological process	9606	1	2	0.002108425	0.0133885	EGFR;	EGFR|IDBG-16933|ENSG00000146648|1956|;
collateral sprouting in absence of injury	GO:0048669	biological process	9606	1	2	0.002108425	0.0133885	APP;	APP|IDBG-1100|ENSG00000142192|351|;
exosomal secretion	GO:1990182	biological process	9606	1	2	0.002108425	0.0133885	COPS5;	COPS5|IDBG-24191|ENSG00000121022|10987|;
fibroblast apoptotic process	GO:0044346	biological process	9606	1	2	0.002108425	0.0133885	MYC;	MYC|IDBG-35442|ENSG00000136997|4609|;
negative regulation of macromitophagy	GO:1901525	biological process	9606	1	2	0.002108425	0.0133885	TP53;	TP53|IDBG-26364|ENSG00000141510|7157|;
oligodendrocyte apoptotic process	GO:0097252	biological process	9606	1	2	0.002108425	0.0133885	TP53;	TP53|IDBG-26364|ENSG00000141510|7157|;
peptidyl-lysine modification	GO:0018205	biological process	9606	1	2	0.002108425	0.0133885	MDM2;	MDM2|IDBG-46431|ENSG00000135679|4193|;
positive regulation of cell aging	GO:0090343	biological process	9606	1	2	0.002108425	0.0133885	TP53;	TP53|IDBG-26364|ENSG00000141510|7157|;
protein localization to nuclear pore	GO:0090204	biological process	9606	1	2	0.002108425	0.0133885	SUMO1;	SUMO1|IDBG-78849|ENSG00000116030|7341|;
response to cobalamin	GO:0033590	biological process	9606	1	2	0.002108425	0.0133885	EGFR;	EGFR|IDBG-16933|ENSG00000146648|1956|;
response to hydroxyisoflavone	GO:0033594	biological process	9606	1	2	0.002108425	0.0133885	EGFR;	EGFR|IDBG-16933|ENSG00000146648|1956|;
smooth endoplasmic reticulum calcium ion homeostasis	GO:0051563	biological process	9606	1	2	0.002108425	0.0133885	APP;	APP|IDBG-1100|ENSG00000142192|351|;
synaptic growth at neuromuscular junction	GO:0051124	biological process	9606	1	2	0.002108425	0.0133885	APP;	APP|IDBG-1100|ENSG00000142192|351|;
ubiquitin homeostasis	GO:0010992	biological process	9606	1	2	0.002108425	0.0133885	UBC;	UBC|IDBG-64029|ENSG00000150991|7316|;
protein phosphatase binding	GO:0019903	molecular function	9606	2	66	0.002177161	0.013422301	EGFR; TP53;	EGFR|IDBG-16933|ENSG00000146648|1956|; TP53|IDBG-26364|ENSG00000141510|7157|;
positive regulation of epithelial cell proliferation	GO:0050679	biological process	9606	2	67	0.002242734	0.013693614	EGFR; MYC;	EGFR|IDBG-16933|ENSG00000146648|1956|; MYC|IDBG-35442|ENSG00000136997|4609|;
negative regulation of transforming growth factor beta receptor signaling pathway	GO:0030512	biological process	9606	2	68	0.002309237	0.013965383	TP53; UBC;	TP53|IDBG-26364|ENSG00000141510|7157|; UBC|IDBG-64029|ENSG00000150991|7316|;
positive regulation of transcription, DNA-templated	GO:0045893	biological process	9606	4	563	0.002550687	0.015280059	CAND1; HNF4A; MYC; TP53;	CAND1|IDBG-45753|ENSG00000111530|55832|; HNF4A|IDBG-76498|ENSG00000101076|3172|; MYC|IDBG-35442|ENSG00000136997|4609|; TP53|IDBG-26364|ENSG00000141510|7157|;
ubiquitin ligase complex	GO:0000151	cellular component	9606	2	63	0.001986041	0.015379709	CAND1; RNF2;	CAND1|IDBG-45753|ENSG00000111530|55832|; RNF2|IDBG-105369|ENSG00000121481|6045|;
epidermal growth factor binding	GO:0048408	molecular function	9606	1	3	0.003161053	0.016058152	EGFR;	EGFR|IDBG-16933|ENSG00000146648|1956|;
epidermal growth factor-activated receptor activity	GO:0005006	molecular function	9606	1	3	0.003161053	0.016058152	EGFR;	EGFR|IDBG-16933|ENSG00000146648|1956|;
histone deacetylase regulator activity	GO:0035033	molecular function	9606	1	3	0.003161053	0.016058152	TP53;	TP53|IDBG-26364|ENSG00000141510|7157|;
negative regulation of helicase activity	GO:0051097	biological process	9606	1	3	0.003161053	0.016058152	TP53;	TP53|IDBG-26364|ENSG00000141510|7157|;
ornithine metabolic process	GO:0006591	biological process	9606	1	3	0.003161053	0.016058152	HNF4A;	HNF4A|IDBG-76498|ENSG00000101076|3172|;
positive regulation of RNA polymerase II transcriptional preinitiation complex assembly	GO:0045899	biological process	9606	1	3	0.003161053	0.016058152	CAND1;	CAND1|IDBG-45753|ENSG00000111530|55832|;
positive regulation of mitochondrial membrane permeability	GO:0035794	biological process	9606	1	3	0.003161053	0.016058152	TP53;	TP53|IDBG-26364|ENSG00000141510|7157|;
protein deneddylation	GO:0000338	biological process	9606	1	3	0.003161053	0.016058152	COPS5;	COPS5|IDBG-24191|ENSG00000121022|10987|;
protein modification by small protein conjugation	GO:0032446	biological process	9606	1	3	0.003161053	0.016058152	UBD;	UBD|IDBG-236915|ENSG00000213886|10537|;
regulation of synapse structure and activity	GO:0050803	biological process	9606	1	3	0.003161053	0.016058152	APP;	APP|IDBG-1100|ENSG00000142192|351|;
regulation of telomere maintenance	GO:0032204	biological process	9606	1	3	0.003161053	0.016058152	MYC;	MYC|IDBG-35442|ENSG00000136997|4609|;
regulation of tissue remodeling	GO:0034103	biological process	9606	1	3	0.003161053	0.016058152	TP53;	TP53|IDBG-26364|ENSG00000141510|7157|;
response to UV-A	GO:0070141	biological process	9606	1	3	0.003161053	0.016058152	EGFR;	EGFR|IDBG-16933|ENSG00000146648|1956|;
transition metal ion binding	GO:0046914	molecular function	9606	1	3	0.003161053	0.016058152	APP;	APP|IDBG-1100|ENSG00000142192|351|;
trophectodermal cellular morphogenesis	GO:0001831	biological process	9606	1	3	0.003161053	0.016058152	CUL3;	CUL3|IDBG-82331|ENSG00000036257|8452|;
platelet degranulation	GO:0002576	biological process	9606	2	81	0.003257584	0.016417191	APP; FN1;	APP|IDBG-1100|ENSG00000142192|351|; FN1|IDBG-80237|ENSG00000115414|2335|;
ubiquitin-protein transferase activity	GO:0004842	molecular function	9606	3	275	0.002865101	0.017003167	CUL3; MDM2; RNF2;	CUL3|IDBG-82331|ENSG00000036257|8452|; MDM2|IDBG-46431|ENSG00000135679|4193|; RNF2|IDBG-105369|ENSG00000121481|6045|;
response to stress	GO:0006950	biological process	9606	2	77	0.002949317	0.017181799	EGFR; HSP90AA1;	EGFR|IDBG-16933|ENSG00000146648|1956|; HSP90AA1|IDBG-20861|ENSG00000080824|3320|;
neurotrophin TRK receptor signaling pathway	GO:0048011	biological process	9606	3	277	0.002924367	0.017194196	EGFR; MDM2; UBC;	EGFR|IDBG-16933|ENSG00000146648|1956|; MDM2|IDBG-46431|ENSG00000135679|4193|; UBC|IDBG-64029|ENSG00000150991|7316|;
cell morphogenesis	GO:0000902	biological process	9606	2	78	0.00302502	0.017462617	CUL3; EGFR;	CUL3|IDBG-82331|ENSG00000036257|8452|; EGFR|IDBG-16933|ENSG00000146648|1956|;
melanosome	GO:0042470	cellular component	9606	2	93	0.004268775	0.018439946	HSP90AA1; YWHAZ;	HSP90AA1|IDBG-20861|ENSG00000080824|3320|; YWHAZ|IDBG-30919|ENSG00000164924|7534|;
PML body organization	GO:0030578	biological process	9606	1	4	0.004212627	0.0184484	SUMO1;	SUMO1|IDBG-78849|ENSG00000116030|7341|;
PTB domain binding	GO:0051425	molecular function	9606	1	4	0.004212627	0.0184484	APP;	APP|IDBG-1100|ENSG00000142192|351|;
RING-like zinc finger domain binding	GO:0071535	molecular function	9606	1	4	0.004212627	0.0184484	RNF2;	RNF2|IDBG-105369|ENSG00000121481|6045|;
axon midline choice point recognition	GO:0016199	biological process	9606	1	4	0.004212627	0.0184484	APP;	APP|IDBG-1100|ENSG00000142192|351|;
calcium-independent cell-matrix adhesion	GO:0007161	biological process	9606	1	4	0.004212627	0.0184484	FN1;	FN1|IDBG-80237|ENSG00000115414|2335|;
diterpenoid metabolic process	GO:0016101	biological process	9606	1	4	0.004212627	0.0184484	EGFR;	EGFR|IDBG-16933|ENSG00000146648|1956|;
fibrillar center	GO:0001650	cellular component	9606	1	4	0.004212627	0.0184484	SUMO1;	SUMO1|IDBG-78849|ENSG00000116030|7341|;
growth factor receptor binding	GO:0070851	molecular function	9606	1	4	0.004212627	0.0184484	APP;	APP|IDBG-1100|ENSG00000142192|351|;
histamine secretion by mast cell	GO:0002553	biological process	9606	1	4	0.004212627	0.0184484	YWHAZ;	YWHAZ|IDBG-30919|ENSG00000164924|7534|;
morphogenesis of an epithelial fold	GO:0060571	biological process	9606	1	4	0.004212627	0.0184484	EGFR;	EGFR|IDBG-16933|ENSG00000146648|1956|;
oxidative stress-induced premature senescence	GO:0090403	biological process	9606	1	4	0.004212627	0.0184484	TP53;	TP53|IDBG-26364|ENSG00000141510|7157|;
positive regulation of cholesterol homeostasis	GO:2000189	biological process	9606	1	4	0.004212627	0.0184484	HNF4A;	HNF4A|IDBG-76498|ENSG00000101076|3172|;
protein import into mitochondrial outer membrane	GO:0045040	biological process	9606	1	4	0.004212627	0.0184484	HSP90AA1;	HSP90AA1|IDBG-20861|ENSG00000080824|3320|;
regulation of gastrulation	GO:0010470	biological process	9606	1	4	0.004212627	0.0184484	HNF4A;	HNF4A|IDBG-76498|ENSG00000101076|3172|;
regulation of thymocyte apoptotic process	GO:0070243	biological process	9606	1	4	0.004212627	0.0184484	TP53;	TP53|IDBG-26364|ENSG00000141510|7157|;
response to ether	GO:0045472	biological process	9606	1	4	0.004212627	0.0184484	MDM2;	MDM2|IDBG-46431|ENSG00000135679|4193|;
traversing start control point of mitotic cell cycle	GO:0007089	biological process	9606	1	4	0.004212627	0.0184484	MDM2;	MDM2|IDBG-46431|ENSG00000135679|4193|;
protein homodimerization activity	GO:0042803	molecular function	9606	4	649	0.004253873	0.018501436	CUL3; HNF4A; HSP90AA1; MAX;	CUL3|IDBG-82331|ENSG00000036257|8452|; HNF4A|IDBG-76498|ENSG00000101076|3172|; HSP90AA1|IDBG-20861|ENSG00000080824|3320|; MAX|IDBG-9524|ENSG00000125952|4149|;
MAPK cascade	GO:0000165	biological process	9606	2	89	0.003917428	0.019434116	EGFR; MYC;	EGFR|IDBG-16933|ENSG00000146648|1956|; MYC|IDBG-35442|ENSG00000136997|4609|;
integrin binding	GO:0005178	molecular function	9606	2	96	0.004541565	0.019485769	EGFR; FN1;	EGFR|IDBG-16933|ENSG00000146648|1956|; FN1|IDBG-80237|ENSG00000115414|2335|;
positive regulation of apoptotic process	GO:0043065	biological process	9606	3	307	0.003905859	0.019529294	TP53; UBC; UBD;	TP53|IDBG-26364|ENSG00000141510|7157|; UBC|IDBG-64029|ENSG00000150991|7316|; UBD|IDBG-236915|ENSG00000213886|10537|;
protein kinase binding	GO:0019901	molecular function	9606	3	327	0.004659839	0.019859047	EGFR; TP53; YWHAZ;	EGFR|IDBG-16933|ENSG00000146648|1956|; TP53|IDBG-26364|ENSG00000141510|7157|; YWHAZ|IDBG-30919|ENSG00000164924|7534|;
B cell lineage commitment	GO:0002326	biological process	9606	1	5	0.005263146	0.020378645	TP53;	TP53|IDBG-26364|ENSG00000141510|7157|;
MDM2/MDM4 family protein binding	GO:0097371	molecular function	9606	1	5	0.005263146	0.020378645	TP53;	TP53|IDBG-26364|ENSG00000141510|7157|;
T cell lineage commitment	GO:0002360	biological process	9606	1	5	0.005263146	0.020378645	TP53;	TP53|IDBG-26364|ENSG00000141510|7157|;
TPR domain binding	GO:0030911	molecular function	9606	1	5	0.005263146	0.020378645	HSP90AA1;	HSP90AA1|IDBG-20861|ENSG00000080824|3320|;
aggresome assembly	GO:0070842	biological process	9606	1	5	0.005263146	0.020378645	UBD;	UBD|IDBG-236915|ENSG00000213886|10537|;
cyclin catabolic process	GO:0008054	biological process	9606	1	5	0.005263146	0.020378645	CUL3;	CUL3|IDBG-82331|ENSG00000036257|8452|;
female meiosis I	GO:0007144	biological process	9606	1	5	0.005263146	0.020378645	UBC;	UBC|IDBG-64029|ENSG00000150991|7316|;
magnesium ion homeostasis	GO:0010960	biological process	9606	1	5	0.005263146	0.020378645	EGFR;	EGFR|IDBG-16933|ENSG00000146648|1956|;
negative regulation of cell division	GO:0051782	biological process	9606	1	5	0.005263146	0.020378645	MYC;	MYC|IDBG-35442|ENSG00000136997|4609|;
polar microtubule	GO:0005827	cellular component	9606	1	5	0.005263146	0.020378645	CUL3;	CUL3|IDBG-82331|ENSG00000036257|8452|;
positive regulation of cardiac muscle cell apoptotic process	GO:0010666	biological process	9606	1	5	0.005263146	0.020378645	TP53;	TP53|IDBG-26364|ENSG00000141510|7157|;
poly(A) RNA binding	GO:0044822	molecular function	9606	5	1104	0.00493161	0.020738892	HSP90AA1; SUMO1; SUMO2; UBC; YWHAZ;	HSP90AA1|IDBG-20861|ENSG00000080824|3320|; SUMO1|IDBG-78849|ENSG00000116030|7341|; SUMO2|IDBG-83067|ENSG00000188612|101929087,6613|; UBC|IDBG-64029|ENSG00000150991|7316|; YWHAZ|IDBG-30919|ENSG00000164924|7534|;
receptor binding	GO:0005102	molecular function	9606	3	333	0.004902101	0.020752229	APP; EGFR; HNF4A;	APP|IDBG-1100|ENSG00000142192|351|; EGFR|IDBG-16933|ENSG00000146648|1956|; HNF4A|IDBG-76498|ENSG00000101076|3172|;
gene expression	GO:0010467	biological process	9606	4	680	0.005021706	0.020978837	HNF4A; MYC; UBC; YWHAZ;	HNF4A|IDBG-76498|ENSG00000101076|3172|; MYC|IDBG-35442|ENSG00000136997|4609|; UBC|IDBG-64029|ENSG00000150991|7316|; YWHAZ|IDBG-30919|ENSG00000164924|7534|;
negative regulation of gene expression	GO:0010629	biological process	9606	2	102	0.005110801	0.021211495	MAX; MDM2;	MAX|IDBG-9524|ENSG00000125952|4149|; MDM2|IDBG-46431|ENSG00000135679|4193|;
T cell proliferation involved in immune response	GO:0002309	biological process	9606	1	6	0.006312613	0.022905766	TP53;	TP53|IDBG-26364|ENSG00000141510|7157|;
cellular response to acid	GO:0071229	biological process	9606	1	6	0.006312613	0.022905766	MDM2;	MDM2|IDBG-46431|ENSG00000135679|4193|;
euchromatin	GO:0000791	cellular component	9606	1	6	0.006312613	0.022905766	RNF2;	RNF2|IDBG-105369|ENSG00000121481|6045|;
fat pad development	GO:0060613	biological process	9606	1	6	0.006312613	0.022905766	UBC;	UBC|IDBG-64029|ENSG00000150991|7316|;
hydrogen peroxide metabolic process	GO:0042743	biological process	9606	1	6	0.006312613	0.022905766	EGFR;	EGFR|IDBG-16933|ENSG00000146648|1956|;
mitotic anaphase	GO:0000090	biological process	9606	1	6	0.006312613	0.022905766	CUL3;	CUL3|IDBG-82331|ENSG00000036257|8452|;
negative regulation of monocyte differentiation	GO:0045656	biological process	9606	1	6	0.006312613	0.022905766	MYC;	MYC|IDBG-35442|ENSG00000136997|4609|;
positive regulation of thymocyte apoptotic process	GO:0070245	biological process	9606	1	6	0.006312613	0.022905766	TP53;	TP53|IDBG-26364|ENSG00000141510|7157|;
regulation of epidermal growth factor-activated receptor activity	GO:0007176	biological process	9606	1	6	0.006312613	0.022905766	APP;	APP|IDBG-1100|ENSG00000142192|351|;
regulation of mitochondrial membrane permeability involved in apoptotic process	GO:1902108	biological process	9606	1	6	0.006312613	0.022905766	TP53;	TP53|IDBG-26364|ENSG00000141510|7157|;
receptor complex	GO:0043235	cellular component	9606	2	113	0.006235228	0.023996179	APP; EGFR;	APP|IDBG-1100|ENSG00000142192|351|; EGFR|IDBG-16933|ENSG00000146648|1956|;
AP-2 adaptor complex	GO:0030122	cellular component	9606	1	7	0.007361027	0.024601328	EGFR;	EGFR|IDBG-16933|ENSG00000146648|1956|;
cell-substrate junction assembly	GO:0007044	biological process	9606	1	7	0.007361027	0.024601328	FN1;	FN1|IDBG-80237|ENSG00000115414|2335|;
chromatin assembly	GO:0031497	biological process	9606	1	7	0.007361027	0.024601328	TP53;	TP53|IDBG-26364|ENSG00000141510|7157|;
embryonic cleavage	GO:0040016	biological process	9606	1	7	0.007361027	0.024601328	CUL3;	CUL3|IDBG-82331|ENSG00000036257|8452|;
negative regulation of protein processing	GO:0010955	biological process	9606	1	7	0.007361027	0.024601328	MDM2;	MDM2|IDBG-46431|ENSG00000135679|4193|;
negative regulation of stress-activated MAPK cascade	GO:0032873	biological process	9606	1	7	0.007361027	0.024601328	MYC;	MYC|IDBG-35442|ENSG00000136997|4609|;
positive regulation of response to DNA damage stimulus	GO:2001022	biological process	9606	1	7	0.007361027	0.024601328	MYC;	MYC|IDBG-35442|ENSG00000136997|4609|;
positive regulation of superoxide anion generation	GO:0032930	biological process	9606	1	7	0.007361027	0.024601328	EGFR;	EGFR|IDBG-16933|ENSG00000146648|1956|;
protein insertion into membrane	GO:0051205	biological process	9606	1	7	0.007361027	0.024601328	EGFR;	EGFR|IDBG-16933|ENSG00000146648|1956|;
sex chromatin	GO:0001739	cellular component	9606	1	7	0.007361027	0.024601328	RNF2;	RNF2|IDBG-105369|ENSG00000121481|6045|;
stem cell division	GO:0017145	biological process	9606	1	7	0.007361027	0.024601328	CUL3;	CUL3|IDBG-82331|ENSG00000036257|8452|;
negative regulation of cell growth	GO:0030308	biological process	9606	2	120	0.007004358	0.025271405	HNF4A; TP53;	HNF4A|IDBG-76498|ENSG00000101076|3172|; TP53|IDBG-26364|ENSG00000141510|7157|;
protein polyubiquitination	GO:0000209	biological process	9606	2	121	0.007117592	0.025534865	CUL3; UBC;	CUL3|IDBG-82331|ENSG00000036257|8452|; UBC|IDBG-64029|ENSG00000150991|7316|;
blood microparticle	GO:0072562	cellular component	9606	2	122	0.007231661	0.025798342	FN1; YWHAZ;	FN1|IDBG-80237|ENSG00000115414|2335|; YWHAZ|IDBG-30919|ENSG00000164924|7534|;
response to organic cyclic compound	GO:0014070	biological process	9606	2	127	0.007814464	0.025980026	EGFR; NEDD8;	EGFR|IDBG-16933|ENSG00000146648|1956|; NEDD8|IDBG-3700|ENSG00000129559|4738|;
regulation of transcription from RNA polymerase II promoter	GO:0006357	biological process	9606	3	385	0.007324822	0.025984705	HNF4A; NEDD8; TP53;	HNF4A|IDBG-76498|ENSG00000101076|3172|; NEDD8|IDBG-3700|ENSG00000129559|4738|; TP53|IDBG-26364|ENSG00000141510|7157|;
DNA strand renaturation	GO:0000733	biological process	9606	1	8	0.008408391	0.026563823	TP53;	TP53|IDBG-26364|ENSG00000141510|7157|;
acetylcholine receptor binding	GO:0033130	molecular function	9606	1	8	0.008408391	0.026563823	APP;	APP|IDBG-1100|ENSG00000142192|351|;
embryo development ending in birth or egg hatching	GO:0009792	biological process	9606	1	8	0.008408391	0.026563823	TP53;	TP53|IDBG-26364|ENSG00000141510|7157|;
fibrinogen complex	GO:0005577	cellular component	9606	1	8	0.008408391	0.026563823	FN1;	FN1|IDBG-80237|ENSG00000115414|2335|;
negative regulation of neuroblast proliferation	GO:0007406	biological process	9606	1	8	0.008408391	0.026563823	TP53;	TP53|IDBG-26364|ENSG00000141510|7157|;
neuron remodeling	GO:0016322	biological process	9606	1	8	0.008408391	0.026563823	APP;	APP|IDBG-1100|ENSG00000142192|351|;
positive regulation of cyclin-dependent protein kinase activity involved in G1/S	GO:0031659	biological process	9606	1	8	0.008408391	0.026563823	EGFR;	EGFR|IDBG-16933|ENSG00000146648|1956|;
protein neddylation	GO:0045116	biological process	9606	1	8	0.008408391	0.026563823	NEDD8;	NEDD8|IDBG-3700|ENSG00000129559|4738|;
regulation of cell death	GO:0010941	biological process	9606	1	8	0.008408391	0.026563823	YWHAZ;	YWHAZ|IDBG-30919|ENSG00000164924|7534|;
kinase activity	GO:0016301	molecular function	9606	2	129	0.008053368	0.026634837	EGFR; YWHAZ;	EGFR|IDBG-16933|ENSG00000146648|1956|; YWHAZ|IDBG-30919|ENSG00000164924|7534|;
ER overload response	GO:0006983	biological process	9606	1	9	0.009454705	0.027795082	TP53;	TP53|IDBG-26364|ENSG00000141510|7157|;
cellular response to alkaloid	GO:0071312	biological process	9606	1	9	0.009454705	0.027795082	MDM2;	MDM2|IDBG-46431|ENSG00000135679|4193|;
cellular response to estrogen stimulus	GO:0071391	biological process	9606	1	9	0.009454705	0.027795082	MDM2;	MDM2|IDBG-46431|ENSG00000135679|4193|;
ciliary rootlet	GO:0035253	cellular component	9606	1	9	0.009454705	0.027795082	APP;	APP|IDBG-1100|ENSG00000142192|351|;
cullin deneddylation	GO:0010388	biological process	9606	1	9	0.009454705	0.027795082	COPS5;	COPS5|IDBG-24191|ENSG00000121022|10987|;
energy homeostasis	GO:0097009	biological process	9606	1	9	0.009454705	0.027795082	UBC;	UBC|IDBG-64029|ENSG00000150991|7316|;
mitotic G2 phase	GO:0000085	biological process	9606	1	9	0.009454705	0.027795082	APP;	APP|IDBG-1100|ENSG00000142192|351|;
nuclear envelope lumen	GO:0005641	cellular component	9606	1	9	0.009454705	0.027795082	APP;	APP|IDBG-1100|ENSG00000142192|351|;
positive regulation of histone deacetylation	GO:0031065	biological process	9606	1	9	0.009454705	0.027795082	TP53;	TP53|IDBG-26364|ENSG00000141510|7157|;
response to carbohydrate	GO:0009743	biological process	9606	1	9	0.009454705	0.027795082	MDM2;	MDM2|IDBG-46431|ENSG00000135679|4193|;
salivary gland morphogenesis	GO:0007435	biological process	9606	1	9	0.009454705	0.027795082	EGFR;	EGFR|IDBG-16933|ENSG00000146648|1956|;
stress fiber assembly	GO:0043149	biological process	9606	1	9	0.009454705	0.027795082	CUL3;	CUL3|IDBG-82331|ENSG00000036257|8452|;
mitotic cell cycle	GO:0000278	biological process	9606	3	416	0.009055448	0.028187302	HSP90AA1; RNF2; UBC;	HSP90AA1|IDBG-20861|ENSG00000080824|3320|; RNF2|IDBG-105369|ENSG00000121481|6045|; UBC|IDBG-64029|ENSG00000150991|7316|;
heparin binding	GO:0008201	molecular function	9606	2	137	0.009041687	0.02828311	APP; FN1;	APP|IDBG-1100|ENSG00000142192|351|; FN1|IDBG-80237|ENSG00000115414|2335|;
regulation of cell cycle	GO:0051726	biological process	9606	2	137	0.009041687	0.02828311	COPS5; TP53;	COPS5|IDBG-24191|ENSG00000121022|10987|; TP53|IDBG-26364|ENSG00000141510|7157|;
G2/M transition of mitotic cell cycle	GO:0000086	biological process	9606	2	143	0.009816891	0.028726847	HSP90AA1; UBC;	HSP90AA1|IDBG-20861|ENSG00000080824|3320|; UBC|IDBG-64029|ENSG00000150991|7316|;
axon cargo transport	GO:0008088	biological process	9606	1	10	0.01049997	0.028863554	APP;	APP|IDBG-1100|ENSG00000142192|351|;
cerebral cortex cell migration	GO:0021795	biological process	9606	1	10	0.01049997	0.028863554	EGFR;	EGFR|IDBG-16933|ENSG00000146648|1956|;
histone ubiquitination	GO:0016574	biological process	9606	1	10	0.01049997	0.028863554	RNF2;	RNF2|IDBG-105369|ENSG00000121481|6045|;
mating behavior	GO:0007617	biological process	9606	1	10	0.01049997	0.028863554	APP;	APP|IDBG-1100|ENSG00000142192|351|;
mitotic cell cycle arrest	GO:0071850	biological process	9606	1	10	0.01049997	0.028863554	TP53;	TP53|IDBG-26364|ENSG00000141510|7157|;
ovulation cycle	GO:0042698	biological process	9606	1	10	0.01049997	0.028863554	EGFR;	EGFR|IDBG-16933|ENSG00000146648|1956|;
phospholipid homeostasis	GO:0055091	biological process	9606	1	10	0.01049997	0.028863554	HNF4A;	HNF4A|IDBG-76498|ENSG00000101076|3172|;
positive regulation of protein oligomerization	GO:0032461	biological process	9606	1	10	0.01049997	0.028863554	TP53;	TP53|IDBG-26364|ENSG00000141510|7157|;
proteasome binding	GO:0070628	molecular function	9606	1	10	0.01049997	0.028863554	UBD;	UBD|IDBG-236915|ENSG00000213886|10537|;
receptor signaling protein tyrosine kinase activity	GO:0004716	molecular function	9606	1	10	0.01049997	0.028863554	EGFR;	EGFR|IDBG-16933|ENSG00000146648|1956|;
regulation of mitochondrial membrane permeability	GO:0046902	biological process	9606	1	10	0.01049997	0.028863554	TP53;	TP53|IDBG-26364|ENSG00000141510|7157|;
tongue development	GO:0043586	biological process	9606	1	10	0.01049997	0.028863554	EGFR;	EGFR|IDBG-16933|ENSG00000146648|1956|;
extracellular vesicular exosome	GO:0070062	cellular component	9606	7	2456	0.01010481	0.029433734	APP; CAND1; CUL3; FN1; HSP90AA1; NEDD8; YWHAZ;	APP|IDBG-1100|ENSG00000142192|351|; CAND1|IDBG-45753|ENSG00000111530|55832|; CUL3|IDBG-82331|ENSG00000036257|8452|; FN1|IDBG-80237|ENSG00000115414|2335|; HSP90AA1|IDBG-20861|ENSG00000080824|3320|; NEDD8|IDBG-3700|ENSG00000129559|4738|; YWHAZ|IDBG-30919|ENSG00000164924|7534|;
phosphatidylinositol-mediated signaling	GO:0048015	biological process	9606	2	147	0.010349668	0.03000931	EGFR; MDM2;	EGFR|IDBG-16933|ENSG00000146648|1956|; MDM2|IDBG-46431|ENSG00000135679|4193|;
membrane organization	GO:0061024	biological process	9606	2	152	0.011033424	0.030199241	UBC; YWHAZ;	UBC|IDBG-64029|ENSG00000150991|7316|; YWHAZ|IDBG-30919|ENSG00000164924|7534|;
histone H2A monoubiquitination	GO:0035518	biological process	9606	1	11	0.011544187	0.030291565	RNF2;	RNF2|IDBG-105369|ENSG00000121481|6045|;
mitotic G1 DNA damage checkpoint	GO:0031571	biological process	9606	1	11	0.011544187	0.030291565	TP53;	TP53|IDBG-26364|ENSG00000141510|7157|;
negative regulation of Rho protein signal transduction	GO:0035024	biological process	9606	1	11	0.011544187	0.030291565	CUL3;	CUL3|IDBG-82331|ENSG00000036257|8452|;
peroxisome proliferator activated receptor binding	GO:0042975	molecular function	9606	1	11	0.011544187	0.030291565	MDM2;	MDM2|IDBG-46431|ENSG00000135679|4193|;
positive regulation of DNA biosynthetic process	GO:2000573	biological process	9606	1	11	0.011544187	0.030291565	MYC;	MYC|IDBG-35442|ENSG00000136997|4609|;
positive regulation of catenin import into nucleus	GO:0035413	biological process	9606	1	11	0.011544187	0.030291565	EGFR;	EGFR|IDBG-16933|ENSG00000146648|1956|;
replicative senescence	GO:0090399	biological process	9606	1	11	0.011544187	0.030291565	TP53;	TP53|IDBG-26364|ENSG00000141510|7157|;
response to magnesium ion	GO:0032026	biological process	9606	1	11	0.011544187	0.030291565	MDM2;	MDM2|IDBG-46431|ENSG00000135679|4193|;
seminiferous tubule development	GO:0072520	biological process	9606	1	11	0.011544187	0.030291565	UBC;	UBC|IDBG-64029|ENSG00000150991|7316|;
regulation of cell proliferation	GO:0042127	biological process	9606	2	156	0.011594529	0.03029846	EGFR; TP53;	EGFR|IDBG-16933|ENSG00000146648|1956|; TP53|IDBG-26364|ENSG00000141510|7157|;
G1/S transition of mitotic cell cycle	GO:0000082	biological process	9606	2	153	0.01117253	0.03044874	CUL3; UBC;	CUL3|IDBG-82331|ENSG00000036257|8452|; UBC|IDBG-64029|ENSG00000150991|7316|;
positive regulation of I-kappaB kinase/NF-kappaB signaling	GO:0043123	biological process	9606	2	157	0.01173675	0.03054441	UBC; UBD;	UBC|IDBG-64029|ENSG00000150991|7316|; UBD|IDBG-236915|ENSG00000213886|10537|;
NAD-dependent histone deacetylase activity (H3-K18 specific)	GO:0097372	molecular function	9606	1	12	0.012587357	0.031844509	SIRT7;	SIRT7|IDBG-72839|ENSG00000187531|51547|;
determination of adult lifespan	GO:0008340	biological process	9606	1	12	0.012587357	0.031844509	TP53;	TP53|IDBG-26364|ENSG00000141510|7157|;
negative regulation of DNA damage response, signal transduction by p53 class mediator	GO:0043518	biological process	9606	1	12	0.012587357	0.031844509	MDM2;	MDM2|IDBG-46431|ENSG00000135679|4193|;
negative regulation of reactive oxygen species metabolic process	GO:2000378	biological process	9606	1	12	0.012587357	0.031844509	TP53;	TP53|IDBG-26364|ENSG00000141510|7157|;
response to iron ion	GO:0010039	biological process	9606	1	12	0.012587357	0.031844509	MDM2;	MDM2|IDBG-46431|ENSG00000135679|4193|;
response to lipid	GO:0033993	biological process	9606	1	12	0.012587357	0.031844509	EGFR;	EGFR|IDBG-16933|ENSG00000146648|1956|;
viral protein processing	GO:0019082	biological process	9606	1	12	0.012587357	0.031844509	UBC;	UBC|IDBG-64029|ENSG00000150991|7316|;
regulation of gene expression	GO:0010468	biological process	9606	2	164	0.012753898	0.032137797	APP; MYC;	APP|IDBG-1100|ENSG00000142192|351|; MYC|IDBG-35442|ENSG00000136997|4609|;
ER to Golgi transport vesicle	GO:0030134	cellular component	9606	1	13	0.013629481	0.032783032	APP;	APP|IDBG-1100|ENSG00000142192|351|;
NAD+ binding	GO:0070403	molecular function	9606	1	13	0.013629481	0.032783032	SIRT7;	SIRT7|IDBG-72839|ENSG00000187531|51547|;
PRC1 complex	GO:0035102	cellular component	9606	1	13	0.013629481	0.032783032	RNF2;	RNF2|IDBG-105369|ENSG00000121481|6045|;
cellular copper ion homeostasis	GO:0006878	biological process	9606	1	13	0.013629481	0.032783032	APP;	APP|IDBG-1100|ENSG00000142192|351|;
chaperone-mediated protein complex assembly	GO:0051131	biological process	9606	1	13	0.013629481	0.032783032	HSP90AA1;	HSP90AA1|IDBG-20861|ENSG00000080824|3320|;
necroptotic process	GO:0070266	biological process	9606	1	13	0.013629481	0.032783032	TP53;	TP53|IDBG-26364|ENSG00000141510|7157|;
positive regulation of protein complex assembly	GO:0031334	biological process	9606	1	13	0.013629481	0.032783032	SUMO1;	SUMO1|IDBG-78849|ENSG00000116030|7341|;
positive regulation of protein export from nucleus	GO:0046827	biological process	9606	1	13	0.013629481	0.032783032	MDM2;	MDM2|IDBG-46431|ENSG00000135679|4193|;
virion assembly	GO:0019068	biological process	9606	1	13	0.013629481	0.032783032	UBC;	UBC|IDBG-64029|ENSG00000150991|7316|;
endosome membrane	GO:0010008	cellular component	9606	2	167	0.013201301	0.033003252	EGFR; UBC;	EGFR|IDBG-16933|ENSG00000146648|1956|; UBC|IDBG-64029|ENSG00000150991|7316|;
transcription from RNA polymerase II promoter	GO:0006366	biological process	9606	3	478	0.01319022	0.033105889	COPS5; HNF4A; MAX;	COPS5|IDBG-24191|ENSG00000121022|10987|; HNF4A|IDBG-76498|ENSG00000101076|3172|; MAX|IDBG-9524|ENSG00000125952|4149|;
membrane raft	GO:0045121	cellular component	9606	2	168	0.013351954	0.033248985	APP; EGFR;	APP|IDBG-1100|ENSG00000142192|351|; EGFR|IDBG-16933|ENSG00000146648|1956|;
negative regulation of transcription, DNA-templated	GO:0045892	biological process	9606	3	490	0.014097024	0.03377966	MDM2; SUMO1; TP53;	MDM2|IDBG-46431|ENSG00000135679|4193|; SUMO1|IDBG-78849|ENSG00000116030|7341|; TP53|IDBG-26364|ENSG00000141510|7157|;
DNA damage response, signal transduction by p53 class mediator	GO:0030330	biological process	9606	1	14	0.01467056	0.034123831	TP53;	TP53|IDBG-26364|ENSG00000141510|7157|;
DNA damage response, signal transduction by p53 class mediator resulting in transcription of p21 class mediator	GO:0006978	biological process	9606	1	14	0.01467056	0.034123831	TP53;	TP53|IDBG-26364|ENSG00000141510|7157|;
cellular response to antibiotic	GO:0071236	biological process	9606	1	14	0.01467056	0.034123831	MDM2;	MDM2|IDBG-46431|ENSG00000135679|4193|;
positive regulation of G2/M transition of mitotic cell cycle	GO:0010971	biological process	9606	1	14	0.01467056	0.034123831	APP;	APP|IDBG-1100|ENSG00000142192|351|;
protein refolding	GO:0042026	biological process	9606	1	14	0.01467056	0.034123831	HSP90AA1;	HSP90AA1|IDBG-20861|ENSG00000080824|3320|;
regulation of JNK cascade	GO:0046328	biological process	9606	1	14	0.01467056	0.034123831	COPS5;	COPS5|IDBG-24191|ENSG00000121022|10987|;
regulation of type I interferon production	GO:0032479	biological process	9606	1	14	0.01467056	0.034123831	UBC;	UBC|IDBG-64029|ENSG00000150991|7316|;
response to salt stress	GO:0009651	biological process	9606	1	14	0.01467056	0.034123831	TP53;	TP53|IDBG-26364|ENSG00000141510|7157|;
cytosol	GO:0005829	cellular component	9606	7	2642	0.0149129	0.034560918	APP; HSP90AA1; MDM2; NEDD8; TP53; UBC; YWHAZ;	APP|IDBG-1100|ENSG00000142192|351|; HSP90AA1|IDBG-20861|ENSG00000080824|3320|; MDM2|IDBG-46431|ENSG00000135679|4193|; NEDD8|IDBG-3700|ENSG00000129559|4738|; TP53|IDBG-26364|ENSG00000141510|7157|; UBC|IDBG-64029|ENSG00000150991|7316|; YWHAZ|IDBG-30919|ENSG00000164924|7534|;
transcription regulatory region DNA binding	GO:0044212	molecular function	9606	2	181	0.015378757	0.035510949	HNF4A; TP53;	HNF4A|IDBG-76498|ENSG00000101076|3172|; TP53|IDBG-26364|ENSG00000141510|7157|;
COPII vesicle coating	GO:0048208	biological process	9606	1	15	0.015710596	0.035629387	CUL3;	CUL3|IDBG-82331|ENSG00000036257|8452|;
negative regulation of cell cycle arrest	GO:0071157	biological process	9606	1	15	0.015710596	0.035629387	MDM2;	MDM2|IDBG-46431|ENSG00000135679|4193|;
regulation of peptidyl-tyrosine phosphorylation	GO:0050730	biological process	9606	1	15	0.015710596	0.035629387	EGFR;	EGFR|IDBG-16933|ENSG00000146648|1956|;
spindle midzone	GO:0051233	cellular component	9606	1	15	0.015710596	0.035629387	APP;	APP|IDBG-1100|ENSG00000142192|351|;
nuclear membrane	GO:0031965	cellular component	9606	2	182	0.015539864	0.035752948	EGFR; SUMO1;	EGFR|IDBG-16933|ENSG00000146648|1956|; SUMO1|IDBG-78849|ENSG00000116030|7341|;
MHC class II protein complex binding	GO:0023026	molecular function	9606	1	16	0.016749588	0.036802728	HSP90AA1;	HSP90AA1|IDBG-20861|ENSG00000080824|3320|;
endocytic vesicle lumen	GO:0071682	cellular component	9606	1	16	0.016749588	0.036802728	HSP90AA1;	HSP90AA1|IDBG-20861|ENSG00000080824|3320|;
eukaryotic translation initiation factor 3 complex	GO:0005852	cellular component	9606	1	16	0.016749588	0.036802728	COPS5;	COPS5|IDBG-24191|ENSG00000121022|10987|;
myeloid dendritic cell differentiation	GO:0043011	biological process	9606	1	16	0.016749588	0.036802728	UBD;	UBD|IDBG-236915|ENSG00000213886|10537|;
positive regulation of synaptic transmission, glutamatergic	GO:0051968	biological process	9606	1	16	0.016749588	0.036802728	EGFR;	EGFR|IDBG-16933|ENSG00000146648|1956|;
regulation of interferon-gamma-mediated signaling pathway	GO:0060334	biological process	9606	1	16	0.016749588	0.036802728	SUMO1;	SUMO1|IDBG-78849|ENSG00000116030|7341|;
regulation of protein catabolic process	GO:0042176	biological process	9606	1	16	0.016749588	0.036802728	MDM2;	MDM2|IDBG-46431|ENSG00000135679|4193|;
response to growth factor	GO:0070848	biological process	9606	1	16	0.016749588	0.036802728	MYC;	MYC|IDBG-35442|ENSG00000136997|4609|;
suckling behavior	GO:0001967	biological process	9606	1	16	0.016749588	0.036802728	APP;	APP|IDBG-1100|ENSG00000142192|351|;
cellular response to DNA damage stimulus	GO:0006974	biological process	9606	2	192	0.01719109	0.037642558	MYC; TP53;	MYC|IDBG-35442|ENSG00000136997|4609|; TP53|IDBG-26364|ENSG00000141510|7157|;
SMAD protein signal transduction	GO:0060395	biological process	9606	1	17	0.017787538	0.03765029	HNF4A;	HNF4A|IDBG-76498|ENSG00000101076|3172|;
anterior/posterior axis specification	GO:0009948	biological process	9606	1	17	0.017787538	0.03765029	RNF2;	RNF2|IDBG-105369|ENSG00000121481|6045|;
cellular response to glucose starvation	GO:0042149	biological process	9606	1	17	0.017787538	0.03765029	TP53;	TP53|IDBG-26364|ENSG00000141510|7157|;
digestive tract morphogenesis	GO:0048546	biological process	9606	1	17	0.017787538	0.03765029	EGFR;	EGFR|IDBG-16933|ENSG00000146648|1956|;
fatty acid binding	GO:0005504	molecular function	9606	1	17	0.017787538	0.03765029	HNF4A;	HNF4A|IDBG-76498|ENSG00000101076|3172|;
histone H4 deacetylation	GO:0070933	biological process	9606	1	17	0.017787538	0.03765029	SIRT7;	SIRT7|IDBG-72839|ENSG00000187531|51547|;
intracellular transport of virus	GO:0075733	biological process	9606	1	17	0.017787538	0.03765029	UBC;	UBC|IDBG-64029|ENSG00000150991|7316|;
mitochondrial transport	GO:0006839	biological process	9606	1	17	0.017787538	0.03765029	HSP90AA1;	HSP90AA1|IDBG-20861|ENSG00000080824|3320|;
oxygen transport	GO:0015671	biological process	9606	1	17	0.017787538	0.03765029	MYC;	MYC|IDBG-35442|ENSG00000136997|4609|;
response to osmotic stress	GO:0006970	biological process	9606	1	17	0.017787538	0.03765029	EGFR;	EGFR|IDBG-16933|ENSG00000146648|1956|;
post-translational protein modification	GO:0043687	biological process	9606	2	197	0.018043772	0.037939719	SUMO1; SUMO2;	SUMO1|IDBG-78849|ENSG00000116030|7341|; SUMO2|IDBG-83067|ENSG00000188612|101929087,6613|;
protein dimerization activity	GO:0046983	molecular function	9606	2	197	0.018043772	0.037939719	MAX; MYC;	MAX|IDBG-9524|ENSG00000125952|4149|; MYC|IDBG-35442|ENSG00000136997|4609|;
regulation of apoptotic process	GO:0042981	biological process	9606	2	198	0.018216449	0.038176387	TP53; UBC;	TP53|IDBG-26364|ENSG00000141510|7157|; UBC|IDBG-64029|ENSG00000150991|7316|;
TBP-class protein binding	GO:0017025	molecular function	9606	1	18	0.018824448	0.038190174	CAND1;	CAND1|IDBG-45753|ENSG00000111530|55832|;
cyclin binding	GO:0030332	molecular function	9606	1	18	0.018824448	0.038190174	CUL3;	CUL3|IDBG-82331|ENSG00000036257|8452|;
histone acetyltransferase binding	GO:0035035	molecular function	9606	1	18	0.018824448	0.038190174	TP53;	TP53|IDBG-26364|ENSG00000141510|7157|;
male meiosis I	GO:0007141	biological process	9606	1	18	0.018824448	0.038190174	UBC;	UBC|IDBG-64029|ENSG00000150991|7316|;
mast cell granule	GO:0042629	cellular component	9606	1	18	0.018824448	0.038190174	YWHAZ;	YWHAZ|IDBG-30919|ENSG00000164924|7534|;
positive regulation of cell cycle arrest	GO:0071158	biological process	9606	1	18	0.018824448	0.038190174	TP53;	TP53|IDBG-26364|ENSG00000141510|7157|;
protein phosphatase 2A binding	GO:0051721	molecular function	9606	1	18	0.018824448	0.038190174	TP53;	TP53|IDBG-26364|ENSG00000141510|7157|;
replication fork	GO:0005657	cellular component	9606	1	18	0.018824448	0.038190174	TP53;	TP53|IDBG-26364|ENSG00000141510|7157|;
proteolysis	GO:0006508	biological process	9606	3	544	0.018615421	0.038884186	COPS5; NEDD8; UBD;	COPS5|IDBG-24191|ENSG00000121022|10987|; NEDD8|IDBG-3700|ENSG00000129559|4738|; UBD|IDBG-236915|ENSG00000213886|10537|;
viral process	GO:0016032	biological process	9606	3	545	0.018705913	0.038945097	MDM2; TP53; UBC;	MDM2|IDBG-46431|ENSG00000135679|4193|; TP53|IDBG-26364|ENSG00000141510|7157|; UBC|IDBG-64029|ENSG00000150991|7316|;
basal lamina	GO:0005605	cellular component	9606	1	19	0.019860317	0.04016338	FN1;	FN1|IDBG-80237|ENSG00000115414|2335|;
cellular response to dexamethasone stimulus	GO:0071549	biological process	9606	1	20	0.020895148	0.041724587	EGFR;	EGFR|IDBG-16933|ENSG00000146648|1956|;
cellular response to estradiol stimulus	GO:0071392	biological process	9606	1	20	0.020895148	0.041724587	EGFR;	EGFR|IDBG-16933|ENSG00000146648|1956|;
positive regulation of axon extension	GO:0045773	biological process	9606	1	20	0.020895148	0.041724587	FN1;	FN1|IDBG-80237|ENSG00000115414|2335|;
response to X-ray	GO:0010165	biological process	9606	1	20	0.020895148	0.041724587	TP53;	TP53|IDBG-26364|ENSG00000141510|7157|;
MAP kinase kinase kinase activity	GO:0004709	molecular function	9606	1	21	0.02192894	0.042583722	EGFR;	EGFR|IDBG-16933|ENSG00000146648|1956|;
cellular response to epidermal growth factor stimulus	GO:0071364	biological process	9606	1	21	0.02192894	0.042583722	EGFR;	EGFR|IDBG-16933|ENSG00000146648|1956|;
female gonad development	GO:0008585	biological process	9606	1	21	0.02192894	0.042583722	UBC;	UBC|IDBG-64029|ENSG00000150991|7316|;
histone H3 deacetylation	GO:0070932	biological process	9606	1	21	0.02192894	0.042583722	SIRT7;	SIRT7|IDBG-72839|ENSG00000187531|51547|;
lipid homeostasis	GO:0055088	biological process	9606	1	21	0.02192894	0.042583722	HNF4A;	HNF4A|IDBG-76498|ENSG00000101076|3172|;
negative regulation of DNA replication	GO:0008156	biological process	9606	1	21	0.02192894	0.042583722	TP53;	TP53|IDBG-26364|ENSG00000141510|7157|;
nitric oxide metabolic process	GO:0046209	biological process	9606	1	21	0.02192894	0.042583722	HSP90AA1;	HSP90AA1|IDBG-20861|ENSG00000080824|3320|;
protein destabilization	GO:0031648	biological process	9606	1	21	0.02192894	0.042583722	MDM2;	MDM2|IDBG-46431|ENSG00000135679|4193|;
regulation of protein binding	GO:0043393	biological process	9606	1	21	0.02192894	0.042583722	APP;	APP|IDBG-1100|ENSG00000142192|351|;
Notch receptor processing	GO:0007220	biological process	9606	1	22	0.022961696	0.043266103	UBC;	UBC|IDBG-64029|ENSG00000150991|7316|;
aggresome	GO:0016235	cellular component	9606	1	22	0.022961696	0.043266103	UBD;	UBD|IDBG-236915|ENSG00000213886|10537|;
gastrulation with mouth forming second	GO:0001702	biological process	9606	1	22	0.022961696	0.043266103	RNF2;	RNF2|IDBG-105369|ENSG00000121481|6045|;
negative regulation of mitotic cell cycle	GO:0045930	biological process	9606	1	22	0.022961696	0.043266103	EGFR;	EGFR|IDBG-16933|ENSG00000146648|1956|;
protein monoubiquitination	GO:0006513	biological process	9606	1	22	0.022961696	0.043266103	CUL3;	CUL3|IDBG-82331|ENSG00000036257|8452|;
response to interferon-gamma	GO:0034341	biological process	9606	1	22	0.022961696	0.043266103	UBD;	UBD|IDBG-236915|ENSG00000213886|10537|;
response to ischemia	GO:0002931	biological process	9606	1	22	0.022961696	0.043266103	TP53;	TP53|IDBG-26364|ENSG00000141510|7157|;
sex differentiation	GO:0007548	biological process	9606	1	22	0.022961696	0.043266103	HNF4A;	HNF4A|IDBG-76498|ENSG00000101076|3172|;
signal transduction involved in regulation of gene expression	GO:0023019	biological process	9606	1	22	0.022961696	0.043266103	HNF4A;	HNF4A|IDBG-76498|ENSG00000101076|3172|;
transcription factor TFIID complex	GO:0005669	cellular component	9606	1	22	0.022961696	0.043266103	TP53;	TP53|IDBG-26364|ENSG00000141510|7157|;
mRNA metabolic process	GO:0016071	biological process	9606	2	228	0.023720133	0.044562971	UBC; YWHAZ;	UBC|IDBG-64029|ENSG00000150991|7316|; YWHAZ|IDBG-30919|ENSG00000164924|7534|;
peptide cross-linking	GO:0018149	biological process	9606	1	23	0.023993415	0.04467982	FN1;	FN1|IDBG-80237|ENSG00000115414|2335|;
protein import into nucleus, translocation	GO:0000060	biological process	9606	1	23	0.023993415	0.04467982	TP53;	TP53|IDBG-26364|ENSG00000141510|7157|;
triglyceride homeostasis	GO:0070328	biological process	9606	1	23	0.023993415	0.04467982	HNF4A;	HNF4A|IDBG-76498|ENSG00000101076|3172|;
Cul3-RING ubiquitin ligase complex	GO:0031463	cellular component	9606	1	24	0.0250241	0.045661791	CUL3;	CUL3|IDBG-82331|ENSG00000036257|8452|;
intrinsic apoptotic signaling pathway by p53 class mediator	GO:0072332	biological process	9606	1	24	0.0250241	0.045661791	TP53;	TP53|IDBG-26364|ENSG00000141510|7157|;
ionotropic glutamate receptor signaling pathway	GO:0035235	biological process	9606	1	24	0.0250241	0.045661791	APP;	APP|IDBG-1100|ENSG00000142192|351|;
mRNA polyadenylation	GO:0006378	biological process	9606	1	24	0.0250241	0.045661791	APP;	APP|IDBG-1100|ENSG00000142192|351|;
positive regulation of DNA repair	GO:0045739	biological process	9606	1	24	0.0250241	0.045661791	EGFR;	EGFR|IDBG-16933|ENSG00000146648|1956|;
positive regulation of release of cytochrome c from mitochondria	GO:0090200	biological process	9606	1	24	0.0250241	0.045661791	TP53;	TP53|IDBG-26364|ENSG00000141510|7157|;
response to morphine	GO:0043278	biological process	9606	1	24	0.0250241	0.045661791	MDM2;	MDM2|IDBG-46431|ENSG00000135679|4193|;
ligase activity	GO:0016874	molecular function	9606	2	236	0.025290528	0.046015716	MDM2; RNF2;	MDM2|IDBG-46431|ENSG00000135679|4193|; RNF2|IDBG-105369|ENSG00000121481|6045|;
transcription coactivator activity	GO:0003713	molecular function	9606	2	237	0.025489782	0.046245748	COPS5; MAX;	COPS5|IDBG-24191|ENSG00000121022|10987|; MAX|IDBG-9524|ENSG00000125952|4149|;
adipose tissue development	GO:0060612	biological process	9606	1	25	0.02605375	0.046734834	UBC;	UBC|IDBG-64029|ENSG00000150991|7316|;
embryonic placenta development	GO:0001892	biological process	9606	1	25	0.02605375	0.046734834	EGFR;	EGFR|IDBG-16933|ENSG00000146648|1956|;
nucleotide-binding oligomerization domain containing signaling pathway	GO:0070423	biological process	9606	1	25	0.02605375	0.046734834	UBC;	UBC|IDBG-64029|ENSG00000150991|7316|;
release of cytochrome c from mitochondria	GO:0001836	biological process	9606	1	25	0.02605375	0.046734834	TP53;	TP53|IDBG-26364|ENSG00000141510|7157|;
sequence-specific DNA binding transcription factor activity	GO:0003700	molecular function	9606	4	1104	0.026207293	0.046877835	HNF4A; MAX; MYC; TP53;	HNF4A|IDBG-76498|ENSG00000101076|3172|; MAX|IDBG-9524|ENSG00000125952|4149|; MYC|IDBG-35442|ENSG00000136997|4609|; TP53|IDBG-26364|ENSG00000141510|7157|;
PcG protein complex	GO:0031519	cellular component	9606	1	26	0.027082367	0.047375491	RNF2;	RNF2|IDBG-105369|ENSG00000121481|6045|;
cellular response to ionizing radiation	GO:0071479	biological process	9606	1	26	0.027082367	0.047375491	TP53;	TP53|IDBG-26364|ENSG00000141510|7157|;
glycogen biosynthetic process	GO:0005978	biological process	9606	1	26	0.027082367	0.047375491	UBC;	UBC|IDBG-64029|ENSG00000150991|7316|;
positive regulation of phosphorylation	GO:0042327	biological process	9606	1	26	0.027082367	0.047375491	EGFR;	EGFR|IDBG-16933|ENSG00000146648|1956|;
regulation of lipid metabolic process	GO:0019216	biological process	9606	1	26	0.027082367	0.047375491	HNF4A;	HNF4A|IDBG-76498|ENSG00000101076|3172|;
regulation of transcription from RNA polymerase II promoter in response to hypoxia	GO:0061418	biological process	9606	1	26	0.027082367	0.047375491	UBC;	UBC|IDBG-64029|ENSG00000150991|7316|;
response to axon injury	GO:0048678	biological process	9606	1	26	0.027082367	0.047375491	MAX;	MAX|IDBG-9524|ENSG00000125952|4149|;
apical plasma membrane	GO:0016324	cellular component	9606	2	243	0.026698952	0.047623131	EGFR; FN1;	EGFR|IDBG-16933|ENSG00000146648|1956|; FN1|IDBG-80237|ENSG00000115414|2335|;
in utero embryonic development	GO:0001701	biological process	9606	2	247	0.027517951	0.048005216	CUL3; TP53;	CUL3|IDBG-82331|ENSG00000036257|8452|; TP53|IDBG-26364|ENSG00000141510|7157|;
embryonic organ development	GO:0048568	biological process	9606	1	27	0.028109952	0.048373495	TP53;	TP53|IDBG-26364|ENSG00000141510|7157|;
positive regulation of cell cycle	GO:0045787	biological process	9606	1	27	0.028109952	0.048373495	MDM2;	MDM2|IDBG-46431|ENSG00000135679|4193|;
positive regulation of vasoconstriction	GO:0045907	biological process	9606	1	27	0.028109952	0.048373495	EGFR;	EGFR|IDBG-16933|ENSG00000146648|1956|;
repressing transcription factor binding	GO:0070491	molecular function	9606	1	27	0.028109952	0.048373495	MYC;	MYC|IDBG-35442|ENSG00000136997|4609|;
cytokine-mediated signaling pathway	GO:0019221	biological process	9606	2	249	0.027931281	0.048592777	SUMO1; UBC;	SUMO1|IDBG-78849|ENSG00000116030|7341|; UBC|IDBG-64029|ENSG00000150991|7316|;
apoptotic process	GO:0006915	biological process	9606	3	639	0.028332675	0.048624997	TP53; UBC; YWHAZ;	TP53|IDBG-26364|ENSG00000141510|7157|; UBC|IDBG-64029|ENSG00000150991|7316|; YWHAZ|IDBG-30919|ENSG00000164924|7534|;
cell aging	GO:0007569	biological process	9606	1	28	0.029136506	0.049076078	TP53;	TP53|IDBG-26364|ENSG00000141510|7157|;
establishment of protein localization	GO:0045184	biological process	9606	1	28	0.029136506	0.049076078	MDM2;	MDM2|IDBG-46431|ENSG00000135679|4193|;
positive regulation of reactive oxygen species metabolic process	GO:2000379	biological process	9606	1	28	0.029136506	0.049076078	TP53;	TP53|IDBG-26364|ENSG00000141510|7157|;
positive regulation of vasodilation	GO:0045909	biological process	9606	1	28	0.029136506	0.049076078	EGFR;	EGFR|IDBG-16933|ENSG00000146648|1956|;
protein tetramerization	GO:0051262	biological process	9606	1	28	0.029136506	0.049076078	TP53;	TP53|IDBG-26364|ENSG00000141510|7157|;
regulation of neuron apoptotic process	GO:0043523	biological process	9606	1	28	0.029136506	0.049076078	TP53;	TP53|IDBG-26364|ENSG00000141510|7157|;
extracellular space	GO:0005615	cellular component	9606	4	1144	0.029406814	0.049400335	APP; EGFR; FN1; YWHAZ;	APP|IDBG-1100|ENSG00000142192|351|; EGFR|IDBG-16933|ENSG00000146648|1956|; FN1|IDBG-80237|ENSG00000115414|2335|; YWHAZ|IDBG-30919|ENSG00000164924|7534|;
RNA metabolic process	GO:0016070	biological process	9606	2	254	0.028975689	0.049594509	UBC; YWHAZ;	UBC|IDBG-64029|ENSG00000150991|7316|; YWHAZ|IDBG-30919|ENSG00000164924|7534|;
