# Supplementary material for: Contextual Hub Analysis Tool (CHAT): A Cytoscape app for identifying contextually relevant hubs in biological networks
Source: F1000Res. 2016 Aug 30;5:1745. Originally published 2016 Jul 19. [Version 2] doi: 10.12688/f1000research.9118.2 (PMC5105880; doi:10.12688/f1000research.9118.2)
Supplement: Supplementary file 5 [file f1000research-5-10240-s0004.tgz]

Archive with 1 entries (1 files):
- d8e4992f-c33c-464a-b3b6-435885ccefe2.csv
