# Supplementary material for: Contextual Hub Analysis Tool (CHAT): A Cytoscape app for identifying contextually relevant hubs in biological networks
Source: F1000Res. 2016 Aug 30;5:1745. Originally published 2016 Jul 19. [Version 2] doi: 10.12688/f1000research.9118.2 (PMC5105880; doi:10.12688/f1000research.9118.2)
Supplement: Supplementary file 5 [file f1000research-5-10240-s0004.tgz › d8e4992f-c33c-464a-b3b6-435885ccefe2.csv]

Pathway Name	Pathway Id	Source Name	Organism	Pathway uploaded gene count	Genes in InnateDB for this entity	Pathway p-value	Pathway p-value (corrected)	Gene Symbols	Genes (Symbol|IDBG-ID|Ensembl|Entrez|Fold Change|P-Value)
type I interferon signaling pathway	GO:0060337	biological process	9606	9	63	4.42E-18	2.25E-15	IRF1; IRF2; IRF3; IRF8; IRF9; ISG15; PTPN6; STAT1; STAT2;	IRF1|IDBG-42125|ENSG00000125347|3659|; IRF2|IDBG-46310|ENSG00000168310|3660|; IRF3|IDBG-63225|ENSG00000126456|3661|; IRF8|IDBG-45278|ENSG00000140968|3394|; IRF9|IDBG-236583|ENSG00000213928|10379|; ISG15|IDBG-84312|ENSG00000187608|9636|; PTPN6|IDBG-15719|ENSG00000111679|5777|; STAT1|IDBG-77617|ENSG00000115415|6772|; STAT2|IDBG-40906|ENSG00000170581|6773|;
innate immune response	GO:0045087	biological process	9606	17	1372	3.40E-17	8.65E-15	CCL2; DDX58; EIF2AK2; IRF1; IRF2; IRF3; IRF8; IRF9; ISG15; JUN; MAVS; POLR2F; PTPN6; PTX3; RELA; STAT1; STAT2;	CCL2|IDBG-40504|ENSG00000108691|6347|; DDX58|IDBG-55854|ENSG00000107201|23586|; EIF2AK2|IDBG-44867|ENSG00000055332|5610|; IRF1|IDBG-42125|ENSG00000125347|3659|; IRF2|IDBG-46310|ENSG00000168310|3660|; IRF3|IDBG-63225|ENSG00000126456|3661|; IRF8|IDBG-45278|ENSG00000140968|3394|; IRF9|IDBG-236583|ENSG00000213928|10379|; ISG15|IDBG-84312|ENSG00000187608|9636|; JUN|IDBG-99221|ENSG00000177606|3725|; MA…
cytokine-mediated signaling pathway	GO:0019221	biological process	9606	11	249	2.43E-16	4.12E-14	CCL2; IRF1; IRF2; IRF3; IRF8; IRF9; ISG15; PTPN6; RELA; STAT1; STAT2;	CCL2|IDBG-40504|ENSG00000108691|6347|; IRF1|IDBG-42125|ENSG00000125347|3659|; IRF2|IDBG-46310|ENSG00000168310|3660|; IRF3|IDBG-63225|ENSG00000126456|3661|; IRF8|IDBG-45278|ENSG00000140968|3394|; IRF9|IDBG-236583|ENSG00000213928|10379|; ISG15|IDBG-84312|ENSG00000187608|9636|; PTPN6|IDBG-15719|ENSG00000111679|5777|; RELA|IDBG-57543|ENSG00000173039|5970|; STAT1|IDBG-77617|ENSG00000115415|6772|; STAT…
defense response to virus	GO:0051607	biological process	9606	9	146	1.16E-14	1.47E-12	EIF2AK2; IRF1; IRF3; IRF9; ISG15; MAVS; RELA; STAT1; STAT2;	EIF2AK2|IDBG-44867|ENSG00000055332|5610|; IRF1|IDBG-42125|ENSG00000125347|3659|; IRF3|IDBG-63225|ENSG00000126456|3661|; IRF9|IDBG-236583|ENSG00000213928|10379|; ISG15|IDBG-84312|ENSG00000187608|9636|; MAVS|IDBG-49080|ENSG00000088888|57506|; RELA|IDBG-57543|ENSG00000173039|5970|; STAT1|IDBG-77617|ENSG00000115415|6772|; STAT2|IDBG-40906|ENSG00000170581|6773|;
interferon-gamma-mediated signaling pathway	GO:0060333	biological process	9606	7	61	1.87E-13	1.91E-11	IRF1; IRF2; IRF3; IRF8; IRF9; PTPN6; STAT1;	IRF1|IDBG-42125|ENSG00000125347|3659|; IRF2|IDBG-46310|ENSG00000168310|3660|; IRF3|IDBG-63225|ENSG00000126456|3661|; IRF8|IDBG-45278|ENSG00000140968|3394|; IRF9|IDBG-236583|ENSG00000213928|10379|; PTPN6|IDBG-15719|ENSG00000111679|5777|; STAT1|IDBG-77617|ENSG00000115415|6772|;
regulatory region DNA binding	GO:0000975	molecular function	9606	5	13	9.72E-13	8.25E-11	IRF1; IRF2; IRF3; IRF8; IRF9;	IRF1|IDBG-42125|ENSG00000125347|3659|; IRF2|IDBG-46310|ENSG00000168310|3660|; IRF3|IDBG-63225|ENSG00000126456|3661|; IRF8|IDBG-45278|ENSG00000140968|3394|; IRF9|IDBG-236583|ENSG00000213928|10379|;
response to bacterium	GO:0009617	biological process	9606	5	30	1.06E-10	7.74E-09	CCL2; IRF3; IRF8; RELA; STAT1;	CCL2|IDBG-40504|ENSG00000108691|6347|; IRF3|IDBG-63225|ENSG00000126456|3661|; IRF8|IDBG-45278|ENSG00000140968|3394|; RELA|IDBG-57543|ENSG00000173039|5970|; STAT1|IDBG-77617|ENSG00000115415|6772|;
viral process	GO:0016032	biological process	9606	9	545	1.59E-09	1.01E-07	DDX58; IRF3; ISG15; MAVS; POLR2F; RELA; SP1; STAT1; STAT2;	DDX58|IDBG-55854|ENSG00000107201|23586|; IRF3|IDBG-63225|ENSG00000126456|3661|; ISG15|IDBG-84312|ENSG00000187608|9636|; MAVS|IDBG-49080|ENSG00000088888|57506|; POLR2F|IDBG-7203|ENSG00000100142|5435|; RELA|IDBG-57543|ENSG00000173039|5970|; SP1|IDBG-36616|ENSG00000185591|6667|; STAT1|IDBG-77617|ENSG00000115415|6772|; STAT2|IDBG-40906|ENSG00000170581|6773|;
sequence-specific DNA binding transcription factor activity	GO:0003700	molecular function	9606	11	1104	2.56E-09	1.45E-07	BATF; IRF1; IRF2; IRF3; IRF8; IRF9; JUN; RELA; SP1; STAT1; STAT2;	BATF|IDBG-13023|ENSG00000156127|10538|; IRF1|IDBG-42125|ENSG00000125347|3659|; IRF2|IDBG-46310|ENSG00000168310|3660|; IRF3|IDBG-63225|ENSG00000126456|3661|; IRF8|IDBG-45278|ENSG00000140968|3394|; IRF9|IDBG-236583|ENSG00000213928|10379|; JUN|IDBG-99221|ENSG00000177606|3725|; RELA|IDBG-57543|ENSG00000173039|5970|; SP1|IDBG-36616|ENSG00000185591|6667|; STAT1|IDBG-77617|ENSG00000115415|6772|; STAT2|I…
positive regulation of type I interferon production	GO:0032481	biological process	9606	5	66	6.52E-09	3.02E-07	IRF1; IRF3; MAVS; POLR2F; RELA;	IRF1|IDBG-42125|ENSG00000125347|3659|; IRF3|IDBG-63225|ENSG00000126456|3661|; MAVS|IDBG-49080|ENSG00000088888|57506|; POLR2F|IDBG-7203|ENSG00000100142|5435|; RELA|IDBG-57543|ENSG00000173039|5970|;
positive regulation of interferon-beta production	GO:0032728	biological process	9606	4	22	6.50E-09	3.31E-07	DDX58; IRF1; IRF3; MAVS;	DDX58|IDBG-55854|ENSG00000107201|23586|; IRF1|IDBG-42125|ENSG00000125347|3659|; IRF3|IDBG-63225|ENSG00000126456|3661|; MAVS|IDBG-49080|ENSG00000088888|57506|;
transcription from RNA polymerase II promoter	GO:0006366	biological process	9606	8	478	1.48E-08	6.30E-07	IRF1; IRF3; IRF8; IRF9; JUN; POLR2F; RELA; STAT1;	IRF1|IDBG-42125|ENSG00000125347|3659|; IRF3|IDBG-63225|ENSG00000126456|3661|; IRF8|IDBG-45278|ENSG00000140968|3394|; IRF9|IDBG-236583|ENSG00000213928|10379|; JUN|IDBG-99221|ENSG00000177606|3725|; POLR2F|IDBG-7203|ENSG00000100142|5435|; RELA|IDBG-57543|ENSG00000173039|5970|; STAT1|IDBG-77617|ENSG00000115415|6772|;
cytosol	GO:0005829	cellular component	9606	14	2642	1.70E-08	6.67E-07	DDX58; EIF2AK2; IRF1; IRF2; IRF3; IRF8; IRF9; ISG15; JUN; POLR2F; PTPN6; RELA; STAT1; STAT2;	DDX58|IDBG-55854|ENSG00000107201|23586|; EIF2AK2|IDBG-44867|ENSG00000055332|5610|; IRF1|IDBG-42125|ENSG00000125347|3659|; IRF2|IDBG-46310|ENSG00000168310|3660|; IRF3|IDBG-63225|ENSG00000126456|3661|; IRF8|IDBG-45278|ENSG00000140968|3394|; IRF9|IDBG-236583|ENSG00000213928|10379|; ISG15|IDBG-84312|ENSG00000187608|9636|; JUN|IDBG-99221|ENSG00000177606|3725|; POLR2F|IDBG-7203|ENSG00000100142|5435|; P…
negative regulation of type I interferon production	GO:0032480	biological process	9606	4	33	3.61E-08	1.31E-06	DDX58; IRF3; ISG15; MAVS;	DDX58|IDBG-55854|ENSG00000107201|23586|; IRF3|IDBG-63225|ENSG00000126456|3661|; ISG15|IDBG-84312|ENSG00000187608|9636|; MAVS|IDBG-49080|ENSG00000088888|57506|;
nucleoplasm	GO:0005654	cellular component	9606	10	1132	5.89E-08	2.00E-06	IRF1; IRF2; IRF3; IRF9; JUN; POLR2F; RELA; SP1; STAT1; STAT2;	IRF1|IDBG-42125|ENSG00000125347|3659|; IRF2|IDBG-46310|ENSG00000168310|3660|; IRF3|IDBG-63225|ENSG00000126456|3661|; IRF9|IDBG-236583|ENSG00000213928|10379|; JUN|IDBG-99221|ENSG00000177606|3725|; POLR2F|IDBG-7203|ENSG00000100142|5435|; RELA|IDBG-57543|ENSG00000173039|5970|; SP1|IDBG-36616|ENSG00000185591|6667|; STAT1|IDBG-77617|ENSG00000115415|6772|; STAT2|IDBG-40906|ENSG00000170581|6773|;
positive regulation of interferon-alpha production	GO:0032727	biological process	9606	3	11	1.65E-07	5.24E-06	DDX58; IRF3; MAVS;	DDX58|IDBG-55854|ENSG00000107201|23586|; IRF3|IDBG-63225|ENSG00000126456|3661|; MAVS|IDBG-49080|ENSG00000088888|57506|;
DNA binding	GO:0003677	molecular function	9606	12	2108	1.85E-07	5.53E-06	BATF; DDX58; IRF1; IRF2; IRF3; IRF8; JUN; POLR2F; RELA; SP1; STAT1; STAT2;	BATF|IDBG-13023|ENSG00000156127|10538|; DDX58|IDBG-55854|ENSG00000107201|23586|; IRF1|IDBG-42125|ENSG00000125347|3659|; IRF2|IDBG-46310|ENSG00000168310|3660|; IRF3|IDBG-63225|ENSG00000126456|3661|; IRF8|IDBG-45278|ENSG00000140968|3394|; JUN|IDBG-99221|ENSG00000177606|3725|; POLR2F|IDBG-7203|ENSG00000100142|5435|; RELA|IDBG-57543|ENSG00000173039|5970|; SP1|IDBG-36616|ENSG00000185591|6667|; STAT1|I…
response to lipopolysaccharide	GO:0032496	biological process	9606	5	154	4.65E-07	1.32E-05	CCL2; IRF3; JUN; RELA; STAT1;	CCL2|IDBG-40504|ENSG00000108691|6347|; IRF3|IDBG-63225|ENSG00000126456|3661|; JUN|IDBG-99221|ENSG00000177606|3725|; RELA|IDBG-57543|ENSG00000173039|5970|; STAT1|IDBG-77617|ENSG00000115415|6772|;
response to mechanical stimulus	GO:0009612	biological process	9606	4	63	5.15E-07	1.38E-05	CCL2; JUN; RELA; STAT1;	CCL2|IDBG-40504|ENSG00000108691|6347|; JUN|IDBG-99221|ENSG00000177606|3725|; RELA|IDBG-57543|ENSG00000173039|5970|; STAT1|IDBG-77617|ENSG00000115415|6772|;
regulation of transcription, DNA-templated	GO:0006355	biological process	9606	11	1898	7.00E-07	1.78E-05	BATF; IRF1; IRF2; IRF3; IRF8; IRF9; JUN; RELA; SP1; STAT1; STAT2;	BATF|IDBG-13023|ENSG00000156127|10538|; IRF1|IDBG-42125|ENSG00000125347|3659|; IRF2|IDBG-46310|ENSG00000168310|3660|; IRF3|IDBG-63225|ENSG00000126456|3661|; IRF8|IDBG-45278|ENSG00000140968|3394|; IRF9|IDBG-236583|ENSG00000213928|10379|; JUN|IDBG-99221|ENSG00000177606|3725|; RELA|IDBG-57543|ENSG00000173039|5970|; SP1|IDBG-36616|ENSG00000185591|6667|; STAT1|IDBG-77617|ENSG00000115415|6772|; STAT2|I…
double-stranded DNA binding	GO:0003690	molecular function	9606	4	97	2.93E-06	6.77E-05	DDX58; JUN; SP1; STAT1;	DDX58|IDBG-55854|ENSG00000107201|23586|; JUN|IDBG-99221|ENSG00000177606|3725|; SP1|IDBG-36616|ENSG00000185591|6667|; STAT1|IDBG-77617|ENSG00000115415|6772|;
regulation of type I interferon-mediated signaling pathway	GO:0060338	biological process	9606	3	27	2.89E-06	7.00E-05	PTPN6; STAT1; STAT2;	PTPN6|IDBG-15719|ENSG00000111679|5777|; STAT1|IDBG-77617|ENSG00000115415|6772|; STAT2|IDBG-40906|ENSG00000170581|6773|;
RIG-I signaling pathway	GO:0039529	biological process	9606	2	3	3.17E-06	7.01E-05	DDX58; MAVS;	DDX58|IDBG-55854|ENSG00000107201|23586|; MAVS|IDBG-49080|ENSG00000088888|57506|;
lipopolysaccharide-mediated signaling pathway	GO:0031663	biological process	9606	3	29	3.60E-06	7.64E-05	CCL2; IRF3; STAT1;	CCL2|IDBG-40504|ENSG00000108691|6347|; IRF3|IDBG-63225|ENSG00000126456|3661|; STAT1|IDBG-77617|ENSG00000115415|6772|;
JAK-STAT cascade	GO:0007259	biological process	9606	3	32	4.88E-06	9.94E-05	CCL2; STAT1; STAT2;	CCL2|IDBG-40504|ENSG00000108691|6347|; STAT1|IDBG-77617|ENSG00000115415|6772|; STAT2|IDBG-40906|ENSG00000170581|6773|;
response to exogenous dsRNA	GO:0043330	biological process	9606	3	35	6.43E-06	1.26E-04	DDX58; IRF3; STAT1;	DDX58|IDBG-55854|ENSG00000107201|23586|; IRF3|IDBG-63225|ENSG00000126456|3661|; STAT1|IDBG-77617|ENSG00000115415|6772|;
negative regulation of viral genome replication	GO:0045071	biological process	9606	3	36	7.01E-06	1.32E-04	EIF2AK2; ISG15; MAVS;	EIF2AK2|IDBG-44867|ENSG00000055332|5610|; ISG15|IDBG-84312|ENSG00000187608|9636|; MAVS|IDBG-49080|ENSG00000088888|57506|;
type I interferon biosynthetic process	GO:0045351	biological process	9606	2	5	1.05E-05	1.92E-04	IRF3; IRF9;	IRF3|IDBG-63225|ENSG00000126456|3661|; IRF9|IDBG-236583|ENSG00000213928|10379|;
aging	GO:0007568	biological process	9606	4	138	1.19E-05	2.09E-04	CCL2; JUN; LRP1; RELA;	CCL2|IDBG-40504|ENSG00000108691|6347|; JUN|IDBG-99221|ENSG00000177606|3725|; LRP1|IDBG-42176|ENSG00000123384|4035|; RELA|IDBG-57543|ENSG00000173039|5970|;
response to hydrogen peroxide	GO:0042542	biological process	9606	3	46	1.48E-05	2.51E-04	JUN; RELA; STAT1;	JUN|IDBG-99221|ENSG00000177606|3725|; RELA|IDBG-57543|ENSG00000173039|5970|; STAT1|IDBG-77617|ENSG00000115415|6772|;
positive regulation of transcription from RNA polymerase II promoter	GO:0045944	biological process	9606	7	849	1.63E-05	2.68E-04	DDX58; IRF1; JUN; MAVS; RELA; SP1; STAT1;	DDX58|IDBG-55854|ENSG00000107201|23586|; IRF1|IDBG-42125|ENSG00000125347|3659|; JUN|IDBG-99221|ENSG00000177606|3725|; MAVS|IDBG-49080|ENSG00000088888|57506|; RELA|IDBG-57543|ENSG00000173039|5970|; SP1|IDBG-36616|ENSG00000185591|6667|; STAT1|IDBG-77617|ENSG00000115415|6772|;
positive regulation of transcription, DNA-templated	GO:0045893	biological process	9606	6	563	1.81E-05	2.80E-04	IRF1; IRF8; JUN; RELA; SP1; STAT1;	IRF1|IDBG-42125|ENSG00000125347|3659|; IRF8|IDBG-45278|ENSG00000140968|3394|; JUN|IDBG-99221|ENSG00000177606|3725|; RELA|IDBG-57543|ENSG00000173039|5970|; SP1|IDBG-36616|ENSG00000185591|6667|; STAT1|IDBG-77617|ENSG00000115415|6772|;
response to cAMP	GO:0051591	biological process	9606	3	49	1.79E-05	2.85E-04	JUN; RELA; STAT1;	JUN|IDBG-99221|ENSG00000177606|3725|; RELA|IDBG-57543|ENSG00000173039|5970|; STAT1|IDBG-77617|ENSG00000115415|6772|;
positive regulation of interleukin-12 biosynthetic process	GO:0045084	biological process	9606	2	7	2.21E-05	3.31E-04	IRF1; RELA;	IRF1|IDBG-42125|ENSG00000125347|3659|; RELA|IDBG-57543|ENSG00000173039|5970|;
RNA polymerase II core promoter proximal region sequence-specific DNA binding	GO:0000978	molecular function	9606	4	174	2.96E-05	4.18E-04	IRF1; RELA; SP1; STAT1;	IRF1|IDBG-42125|ENSG00000125347|3659|; RELA|IDBG-57543|ENSG00000173039|5970|; SP1|IDBG-36616|ENSG00000185591|6667|; STAT1|IDBG-77617|ENSG00000115415|6772|;
positive regulation of type I interferon-mediated signaling pathway	GO:0060340	biological process	9606	2	8	2.95E-05	4.29E-04	IRF3; MAVS;	IRF3|IDBG-63225|ENSG00000126456|3661|; MAVS|IDBG-49080|ENSG00000088888|57506|;
transcription regulatory region DNA binding	GO:0044212	molecular function	9606	4	181	3.45E-05	4.62E-04	IRF3; JUN; RELA; SP1;	IRF3|IDBG-63225|ENSG00000126456|3661|; JUN|IDBG-99221|ENSG00000177606|3725|; RELA|IDBG-57543|ENSG00000173039|5970|; SP1|IDBG-36616|ENSG00000185591|6667|;
sequence-specific DNA binding	GO:0043565	molecular function	9606	6	629	3.39E-05	4.66E-04	BATF; IRF1; JUN; RELA; SP1; STAT1;	BATF|IDBG-13023|ENSG00000156127|10538|; IRF1|IDBG-42125|ENSG00000125347|3659|; JUN|IDBG-99221|ENSG00000177606|3725|; RELA|IDBG-57543|ENSG00000173039|5970|; SP1|IDBG-36616|ENSG00000185591|6667|; STAT1|IDBG-77617|ENSG00000115415|6772|;
response to cytokine	GO:0034097	biological process	9606	3	63	3.83E-05	4.99E-04	JUN; RELA; STAT1;	JUN|IDBG-99221|ENSG00000177606|3725|; RELA|IDBG-57543|ENSG00000173039|5970|; STAT1|IDBG-77617|ENSG00000115415|6772|;
cellular response to interferon-beta	GO:0035458	biological process	9606	2	10	4.73E-05	5.60E-04	IRF1; STAT1;	IRF1|IDBG-42125|ENSG00000125347|3659|; STAT1|IDBG-77617|ENSG00000115415|6772|;
cellular response to interleukin-6	GO:0071354	biological process	9606	2	10	4.73E-05	5.60E-04	CCL2; RELA;	CCL2|IDBG-40504|ENSG00000108691|6347|; RELA|IDBG-57543|ENSG00000173039|5970|;
positive regulation of transcription factor import into nucleus	GO:0042993	biological process	9606	2	10	4.73E-05	5.60E-04	DDX58; MAVS;	DDX58|IDBG-55854|ENSG00000107201|23586|; MAVS|IDBG-49080|ENSG00000088888|57506|;
RNA polymerase II distal enhancer sequence-specific DNA binding transcription factor activity	GO:0003705	molecular function	9606	3	67	4.60E-05	5.86E-04	IRF8; JUN; RELA;	IRF8|IDBG-45278|ENSG00000140968|3394|; JUN|IDBG-99221|ENSG00000177606|3725|; RELA|IDBG-57543|ENSG00000173039|5970|;
positive regulation by host of viral transcription	GO:0043923	biological process	9606	2	11	5.78E-05	6.69E-04	JUN; SP1;	JUN|IDBG-99221|ENSG00000177606|3725|; SP1|IDBG-36616|ENSG00000185591|6667|;
TRIF-dependent toll-like receptor signaling pathway	GO:0035666	biological process	9606	3	76	6.72E-05	7.60E-04	IRF3; JUN; RELA;	IRF3|IDBG-63225|ENSG00000126456|3661|; JUN|IDBG-99221|ENSG00000177606|3725|; RELA|IDBG-57543|ENSG00000173039|5970|;
MyD88-independent toll-like receptor signaling pathway	GO:0002756	biological process	9606	3	78	7.26E-05	8.03E-04	IRF3; JUN; RELA;	IRF3|IDBG-63225|ENSG00000126456|3661|; JUN|IDBG-99221|ENSG00000177606|3725|; RELA|IDBG-57543|ENSG00000173039|5970|;
toll-like receptor 3 signaling pathway	GO:0034138	biological process	9606	3	80	7.83E-05	8.48E-04	IRF3; JUN; RELA;	IRF3|IDBG-63225|ENSG00000126456|3661|; JUN|IDBG-99221|ENSG00000177606|3725|; RELA|IDBG-57543|ENSG00000173039|5970|;
cellular response to lipopolysaccharide	GO:0071222	biological process	9606	3	87	1.01E-04	0.001065849	CCL2; IRF8; RELA;	CCL2|IDBG-40504|ENSG00000108691|6347|; IRF8|IDBG-45278|ENSG00000140968|3394|; RELA|IDBG-57543|ENSG00000173039|5970|;
liver development	GO:0001889	biological process	9606	3	89	1.08E-04	0.001117151	JUN; RELA; SP1;	JUN|IDBG-99221|ENSG00000177606|3725|; RELA|IDBG-57543|ENSG00000173039|5970|; SP1|IDBG-36616|ENSG00000185591|6667|;
defense response to protozoan	GO:0042832	biological process	9606	2	16	1.26E-04	0.001230511	BATF; IRF8;	BATF|IDBG-13023|ENSG00000156127|10538|; IRF8|IDBG-45278|ENSG00000140968|3394|;
positive regulation of defense response to virus by host	GO:0002230	biological process	9606	2	16	1.26E-04	0.001230511	DDX58; MAVS;	DDX58|IDBG-55854|ENSG00000107201|23586|; MAVS|IDBG-49080|ENSG00000088888|57506|;
regulation of interferon-gamma-mediated signaling pathway	GO:0060334	biological process	9606	2	16	1.26E-04	0.001230511	PTPN6; STAT1;	PTPN6|IDBG-15719|ENSG00000111679|5777|; STAT1|IDBG-77617|ENSG00000115415|6772|;
toll-like receptor 4 signaling pathway	GO:0034142	biological process	9606	3	96	1.35E-04	0.001293357	IRF3; JUN; RELA;	IRF3|IDBG-63225|ENSG00000126456|3661|; JUN|IDBG-99221|ENSG00000177606|3725|; RELA|IDBG-57543|ENSG00000173039|5970|;
identical protein binding	GO:0042802	molecular function	9606	5	516	1.62E-04	0.001496467	DDX58; IRF3; RELA; STAT1; STAT2;	DDX58|IDBG-55854|ENSG00000107201|23586|; IRF3|IDBG-63225|ENSG00000126456|3661|; RELA|IDBG-57543|ENSG00000173039|5970|; STAT1|IDBG-77617|ENSG00000115415|6772|; STAT2|IDBG-40906|ENSG00000170581|6773|;
HMG box domain binding	GO:0071837	molecular function	9606	2	18	1.60E-04	0.001508883	JUN; SP1;	JUN|IDBG-99221|ENSG00000177606|3725|; SP1|IDBG-36616|ENSG00000185591|6667|;
defense response to bacterium	GO:0042742	biological process	9606	3	109	1.96E-04	0.001782874	IRF8; ISG15; MAVS;	IRF8|IDBG-45278|ENSG00000140968|3394|; ISG15|IDBG-84312|ENSG00000187608|9636|; MAVS|IDBG-49080|ENSG00000088888|57506|;
toll-like receptor signaling pathway	GO:0002224	biological process	9606	3	110	2.02E-04	0.001799495	IRF3; JUN; RELA;	IRF3|IDBG-63225|ENSG00000126456|3661|; JUN|IDBG-99221|ENSG00000177606|3725|; RELA|IDBG-57543|ENSG00000173039|5970|;
protein binding	GO:0005515	molecular function	9606	18	9632	2.58E-04	0.002266395	BATF; CCL2; DDX58; EIF2AK2; IRF1; IRF2; IRF3; IRF8; IRF9; ISG15; JUN; LRP1; MAVS; PTPN6; RELA; SP1; STAT1; STAT2;	BATF|IDBG-13023|ENSG00000156127|10538|; CCL2|IDBG-40504|ENSG00000108691|6347|; DDX58|IDBG-55854|ENSG00000107201|23586|; EIF2AK2|IDBG-44867|ENSG00000055332|5610|; IRF1|IDBG-42125|ENSG00000125347|3659|; IRF2|IDBG-46310|ENSG00000168310|3660|; IRF3|IDBG-63225|ENSG00000126456|3661|; IRF8|IDBG-45278|ENSG00000140968|3394|; IRF9|IDBG-236583|ENSG00000213928|10379|; ISG15|IDBG-84312|ENSG00000187608|9636|; …
JAK-STAT cascade involved in growth hormone signaling pathway	GO:0060397	biological process	9606	2	23	2.64E-04	0.002276422	PTPN6; STAT1;	PTPN6|IDBG-15719|ENSG00000111679|5777|; STAT1|IDBG-77617|ENSG00000115415|6772|;
response to drug	GO:0042493	biological process	9606	4	313	2.86E-04	0.002389215	CCL2; JUN; RELA; STAT1;	CCL2|IDBG-40504|ENSG00000108691|6347|; JUN|IDBG-99221|ENSG00000177606|3725|; RELA|IDBG-57543|ENSG00000173039|5970|; STAT1|IDBG-77617|ENSG00000115415|6772|;
nucleus	GO:0005634	cellular component	9606	14	5730	2.82E-04	0.002392604	BATF; EIF2AK2; IRF1; IRF3; IRF8; IRF9; JUN; LRP1; POLR2F; PTPN6; RELA; SP1; STAT1; STAT2;	BATF|IDBG-13023|ENSG00000156127|10538|; EIF2AK2|IDBG-44867|ENSG00000055332|5610|; IRF1|IDBG-42125|ENSG00000125347|3659|; IRF3|IDBG-63225|ENSG00000126456|3661|; IRF8|IDBG-45278|ENSG00000140968|3394|; IRF9|IDBG-236583|ENSG00000213928|10379|; JUN|IDBG-99221|ENSG00000177606|3725|; LRP1|IDBG-42176|ENSG00000123384|4035|; POLR2F|IDBG-7203|ENSG00000100142|5435|; PTPN6|IDBG-15719|ENSG00000111679|5777|; RE…
response to organic cyclic compound	GO:0014070	biological process	9606	3	127	3.08E-04	0.002526448	JUN; RELA; STAT1;	JUN|IDBG-99221|ENSG00000177606|3725|; RELA|IDBG-57543|ENSG00000173039|5970|; STAT1|IDBG-77617|ENSG00000115415|6772|;
transforming growth factor beta receptor signaling pathway	GO:0007179	biological process	9606	3	128	3.15E-04	0.002544307	CCL2; JUN; SP1;	CCL2|IDBG-40504|ENSG00000108691|6347|; JUN|IDBG-99221|ENSG00000177606|3725|; SP1|IDBG-36616|ENSG00000185591|6667|;
negative regulation of neuron apoptotic process	GO:0043524	biological process	9606	3	129	3.22E-04	0.00256246	CCL2; JUN; LRP1;	CCL2|IDBG-40504|ENSG00000108691|6347|; JUN|IDBG-99221|ENSG00000177606|3725|; LRP1|IDBG-42176|ENSG00000123384|4035|;
response to amino acid	GO:0043200	biological process	9606	2	27	3.65E-04	0.002859428	CCL2; RELA;	CCL2|IDBG-40504|ENSG00000108691|6347|; RELA|IDBG-57543|ENSG00000173039|5970|;
negative regulation of transcription from RNA polymerase II promoter	GO:0000122	biological process	9606	5	619	3.76E-04	0.002901151	IRF2; IRF3; IRF8; RELA; STAT1;	IRF2|IDBG-46310|ENSG00000168310|3660|; IRF3|IDBG-63225|ENSG00000126456|3661|; IRF8|IDBG-45278|ENSG00000140968|3394|; RELA|IDBG-57543|ENSG00000173039|5970|; STAT1|IDBG-77617|ENSG00000115415|6772|;
nuclear chromatin	GO:0000790	cellular component	9606	3	137	3.84E-04	0.002920222	IRF1; JUN; STAT1;	IRF1|IDBG-42125|ENSG00000125347|3659|; JUN|IDBG-99221|ENSG00000177606|3725|; STAT1|IDBG-77617|ENSG00000115415|6772|;
transcription, DNA-templated	GO:0006351	biological process	9606	8	1938	4.78E-04	0.003579035	BATF; EIF2AK2; IRF2; JUN; POLR2F; SP1; STAT1; STAT2;	BATF|IDBG-13023|ENSG00000156127|10538|; EIF2AK2|IDBG-44867|ENSG00000055332|5610|; IRF2|IDBG-46310|ENSG00000168310|3660|; JUN|IDBG-99221|ENSG00000177606|3725|; POLR2F|IDBG-7203|ENSG00000100142|5435|; SP1|IDBG-36616|ENSG00000185591|6667|; STAT1|IDBG-77617|ENSG00000115415|6772|; STAT2|IDBG-40906|ENSG00000170581|6773|;
response to progesterone	GO:0032570	biological process	9606	2	33	5.47E-04	0.004036661	CCL2; RELA;	CCL2|IDBG-40504|ENSG00000108691|6347|; RELA|IDBG-57543|ENSG00000173039|5970|;
RNA polymerase II core promoter proximal region sequence-specific DNA binding transcription factor activity involved in positive regulation of transcription	GO:0001077	molecular function	9606	3	156	5.62E-04	0.00408534	JUN; RELA; SP1;	JUN|IDBG-99221|ENSG00000177606|3725|; RELA|IDBG-57543|ENSG00000173039|5970|; SP1|IDBG-36616|ENSG00000185591|6667|;
positive regulation of I-kappaB kinase/NF-kappaB signaling	GO:0043123	biological process	9606	3	157	5.72E-04	0.004103504	IRF3; MAVS; RELA;	IRF3|IDBG-63225|ENSG00000126456|3661|; MAVS|IDBG-49080|ENSG00000088888|57506|; RELA|IDBG-57543|ENSG00000173039|5970|;
cellular response to interleukin-1	GO:0071347	biological process	9606	2	35	6.16E-04	0.004353842	CCL2; RELA;	CCL2|IDBG-40504|ENSG00000108691|6347|; RELA|IDBG-57543|ENSG00000173039|5970|;
positive regulation of tumor necrosis factor production	GO:0032760	biological process	9606	2	38	7.26E-04	0.005064038	CCL2; MAVS;	CCL2|IDBG-40504|ENSG00000108691|6347|; MAVS|IDBG-49080|ENSG00000088888|57506|;
negative regulation of cell proliferation	GO:0008285	biological process	9606	4	406	7.64E-04	0.005257501	EIF2AK2; IRF1; JUN; PTPN6;	EIF2AK2|IDBG-44867|ENSG00000055332|5610|; IRF1|IDBG-42125|ENSG00000125347|3659|; JUN|IDBG-99221|ENSG00000177606|3725|; PTPN6|IDBG-15719|ENSG00000111679|5777|;
(1->3)-beta-D-glucan binding	GO:0001872	molecular function	9606	1	1	0.001054741	0.005651192	PTX3;	PTX3|IDBG-62945|ENSG00000163661|5806|;
acetaldehyde metabolic process	GO:0006117	biological process	9606	1	1	0.001054741	0.005651192	RELA;	RELA|IDBG-57543|ENSG00000173039|5970|;
beta-amyloid clearance	GO:0097242	biological process	9606	1	1	0.001054741	0.005651192	LRP1;	LRP1|IDBG-42176|ENSG00000123384|4035|;
cellular response to high density lipoprotein particle stimulus	GO:0071403	biological process	9606	1	1	0.001054741	0.005651192	CCL2;	CCL2|IDBG-40504|ENSG00000108691|6347|;
cellular response to potassium ion starvation	GO:0051365	biological process	9606	1	1	0.001054741	0.005651192	JUN;	JUN|IDBG-99221|ENSG00000177606|3725|;
evasion or tolerance by virus of host immune response	GO:0030683	biological process	9606	1	1	0.001054741	0.005651192	EIF2AK2;	EIF2AK2|IDBG-44867|ENSG00000055332|5610|;
helper T cell extravasation	GO:0035684	biological process	9606	1	1	0.001054741	0.005651192	CCL2;	CCL2|IDBG-40504|ENSG00000108691|6347|;
leading edge cell differentiation	GO:0035026	biological process	9606	1	1	0.001054741	0.005651192	JUN;	JUN|IDBG-99221|ENSG00000177606|3725|;
lipoprotein transporter activity	GO:0042954	molecular function	9606	1	1	0.001054741	0.005651192	LRP1;	LRP1|IDBG-42176|ENSG00000123384|4035|;
negative regulation of interferon-beta biosynthetic process	GO:0045358	biological process	9606	1	1	0.001054741	0.005651192	IRF3;	IRF3|IDBG-63225|ENSG00000126456|3661|;
negative regulation of macrophage fusion	GO:0034240	biological process	9606	1	1	0.001054741	0.005651192	STAT1;	STAT1|IDBG-77617|ENSG00000115415|6772|;
negative regulation of natural killer cell chemotaxis	GO:2000502	biological process	9606	1	1	0.001054741	0.005651192	CCL2;	CCL2|IDBG-40504|ENSG00000108691|6347|;
positive regulation of IP-10 production	GO:0071660	biological process	9606	1	1	0.001054741	0.005651192	MAVS;	MAVS|IDBG-49080|ENSG00000088888|57506|;
positive regulation of lipid transport	GO:0032370	biological process	9606	1	1	0.001054741	0.005651192	LRP1;	LRP1|IDBG-42176|ENSG00000123384|4035|;
regulation of CD8-positive, alpha-beta T cell proliferation	GO:2000564	biological process	9606	1	1	0.001054741	0.005651192	IRF1;	IRF1|IDBG-42125|ENSG00000125347|3659|;
regulation of NLRP3 inflammasome complex assembly	GO:1900225	biological process	9606	1	1	0.001054741	0.005651192	EIF2AK2;	EIF2AK2|IDBG-44867|ENSG00000055332|5610|;
regulation of hematopoietic progenitor cell differentiation	GO:1901532	biological process	9606	1	1	0.001054741	0.005651192	EIF2AK2;	EIF2AK2|IDBG-44867|ENSG00000055332|5610|;
regulation of hematopoietic stem cell differentiation	GO:1902036	biological process	9606	1	1	0.001054741	0.005651192	EIF2AK2;	EIF2AK2|IDBG-44867|ENSG00000055332|5610|;
regulation of hematopoietic stem cell proliferation	GO:1902033	biological process	9606	1	1	0.001054741	0.005651192	EIF2AK2;	EIF2AK2|IDBG-44867|ENSG00000055332|5610|;
response to vitamin B3	GO:0033552	biological process	9606	1	1	0.001054741	0.005651192	CCL2;	CCL2|IDBG-40504|ENSG00000108691|6347|;
positive regulation of cell proliferation	GO:0008284	biological process	9606	4	462	0.001235981	0.006553277	JUN; PTPN6; RELA; STAT1;	JUN|IDBG-99221|ENSG00000177606|3725|; PTPN6|IDBG-15719|ENSG00000111679|5777|; RELA|IDBG-57543|ENSG00000173039|5970|; STAT1|IDBG-77617|ENSG00000115415|6772|;
positive regulation of smooth muscle cell proliferation	GO:0048661	biological process	9606	2	50	0.001255997	0.00659075	JUN; STAT1;	JUN|IDBG-99221|ENSG00000177606|3725|; STAT1|IDBG-77617|ENSG00000115415|6772|;
cytoplasm	GO:0005737	cellular component	9606	12	4897	0.001269823	0.006595304	BATF; CCL2; DDX58; EIF2AK2; IRF1; IRF3; IRF9; PTPN6; RELA; SP1; STAT1; STAT2;	BATF|IDBG-13023|ENSG00000156127|10538|; CCL2|IDBG-40504|ENSG00000108691|6347|; DDX58|IDBG-55854|ENSG00000107201|23586|; EIF2AK2|IDBG-44867|ENSG00000055332|5610|; IRF1|IDBG-42125|ENSG00000125347|3659|; IRF3|IDBG-63225|ENSG00000126456|3661|; IRF9|IDBG-236583|ENSG00000213928|10379|; PTPN6|IDBG-15719|ENSG00000111679|5777|; RELA|IDBG-57543|ENSG00000173039|5970|; SP1|IDBG-36616|ENSG00000185591|6667|; S…
RNA polymerase II core promoter sequence-specific DNA binding	GO:0000979	molecular function	9606	2	45	0.001018263	0.006910615	SP1; STAT1;	SP1|IDBG-36616|ENSG00000185591|6667|; STAT1|IDBG-77617|ENSG00000115415|6772|;
double-stranded RNA binding	GO:0003725	molecular function	9606	2	53	0.001410193	0.007250388	DDX58; EIF2AK2;	DDX58|IDBG-55854|ENSG00000107201|23586|; EIF2AK2|IDBG-44867|ENSG00000055332|5610|;
negative regulation of angiogenesis	GO:0016525	biological process	9606	2	54	0.001463507	0.007449248	CCL2; STAT1;	CCL2|IDBG-40504|ENSG00000108691|6347|; STAT1|IDBG-77617|ENSG00000115415|6772|;
RNA polymerase II distal enhancer sequence-specific DNA binding	GO:0000980	molecular function	9606	2	55	0.001517774	0.00764898	JUN; RELA;	JUN|IDBG-99221|ENSG00000177606|3725|; RELA|IDBG-57543|ENSG00000173039|5970|;
toll-like receptor 10 signaling pathway	GO:0034166	biological process	9606	2	65	0.00211252	0.008742053	JUN; RELA;	JUN|IDBG-99221|ENSG00000177606|3725|; RELA|IDBG-57543|ENSG00000173039|5970|;
toll-like receptor 5 signaling pathway	GO:0034146	biological process	9606	2	65	0.00211252	0.008742053	JUN; RELA;	JUN|IDBG-99221|ENSG00000177606|3725|; RELA|IDBG-57543|ENSG00000173039|5970|;
MDA-5 signaling pathway	GO:0039530	biological process	9606	1	2	0.002108425	0.008869326	IRF3;	IRF3|IDBG-63225|ENSG00000126456|3661|;
abortive mitotic cell cycle	GO:0033277	biological process	9606	1	2	0.002108425	0.008869326	PTPN6;	PTPN6|IDBG-15719|ENSG00000111679|5777|;
cellular response to lipoprotein particle stimulus	GO:0071402	biological process	9606	1	2	0.002108425	0.008869326	CCL2;	CCL2|IDBG-40504|ENSG00000108691|6347|;
cytoplasmic pattern recognition receptor signaling pathway in response to virus	GO:0039528	biological process	9606	1	2	0.002108425	0.008869326	DDX58;	DDX58|IDBG-55854|ENSG00000107201|23586|;
macrophage apoptotic process	GO:0071888	biological process	9606	1	2	0.002108425	0.008869326	IRF3;	IRF3|IDBG-63225|ENSG00000126456|3661|;
negative regulation of exo-alpha-sialidase activity	GO:1903016	biological process	9606	1	2	0.002108425	0.008869326	PTX3;	PTX3|IDBG-62945|ENSG00000163661|5806|;
negative regulation of glycoprotein metabolic process	GO:1903019	biological process	9606	1	2	0.002108425	0.008869326	PTX3;	PTX3|IDBG-62945|ENSG00000163661|5806|;
negative regulation of humoral immune response mediated by circulating immunoglobulin	GO:0002924	biological process	9606	1	2	0.002108425	0.008869326	PTPN6;	PTPN6|IDBG-15719|ENSG00000111679|5777|;
negative regulation of metanephric nephron tubule epithelial cell differentiation	GO:0072308	biological process	9606	1	2	0.002108425	0.008869326	STAT1;	STAT1|IDBG-77617|ENSG00000115415|6772|;
negative regulation of platelet-derived growth factor receptor-beta signaling pathway	GO:2000587	biological process	9606	1	2	0.002108425	0.008869326	LRP1;	LRP1|IDBG-42176|ENSG00000123384|4035|;
positive regulation of Schwann cell differentiation	GO:0014040	biological process	9606	1	2	0.002108425	0.008869326	RELA;	RELA|IDBG-57543|ENSG00000173039|5970|;
positive regulation of immune complex clearance by monocytes and macrophages	GO:0090265	biological process	9606	1	2	0.002108425	0.008869326	CCL2;	CCL2|IDBG-40504|ENSG00000108691|6347|;
positive regulation of leukocyte mediated cytotoxicity	GO:0001912	biological process	9606	1	2	0.002108425	0.008869326	CCL2;	CCL2|IDBG-40504|ENSG00000108691|6347|;
protein tag	GO:0031386	molecular function	9606	1	2	0.002108425	0.008869326	ISG15;	ISG15|IDBG-84312|ENSG00000187608|9636|;
regulation of MyD88-dependent toll-like receptor signaling pathway	GO:0034124	biological process	9606	1	2	0.002108425	0.008869326	IRF1;	IRF1|IDBG-42125|ENSG00000125347|3659|;
regulation of phospholipase A2 activity	GO:0032429	biological process	9606	1	2	0.002108425	0.008869326	LRP1;	LRP1|IDBG-42176|ENSG00000123384|4035|;
regulation of type III interferon production	GO:0034344	biological process	9606	1	2	0.002108425	0.008869326	DDX58;	DDX58|IDBG-55854|ENSG00000107201|23586|;
renal tubule development	GO:0061326	biological process	9606	1	2	0.002108425	0.008869326	STAT1;	STAT1|IDBG-77617|ENSG00000115415|6772|;
response to cobalamin	GO:0033590	biological process	9606	1	2	0.002108425	0.008869326	RELA;	RELA|IDBG-57543|ENSG00000173039|5970|;
cellular response to tumor necrosis factor	GO:0071356	biological process	9606	2	66	0.002177161	0.008936893	CCL2; RELA;	CCL2|IDBG-40504|ENSG00000108691|6347|; RELA|IDBG-57543|ENSG00000173039|5970|;
cellular response to insulin stimulus	GO:0032869	biological process	9606	2	67	0.002242734	0.009132411	CCL2; STAT1;	CCL2|IDBG-40504|ENSG00000108691|6347|; STAT1|IDBG-77617|ENSG00000115415|6772|;
positive regulation of endothelial cell proliferation	GO:0001938	biological process	9606	2	63	0.001986041	0.009910735	CCL2; JUN;	CCL2|IDBG-40504|ENSG00000108691|6347|; JUN|IDBG-99221|ENSG00000177606|3725|;
toll-like receptor TLR1:TLR2 signaling pathway	GO:0038123	biological process	9606	2	71	0.002514308	0.010077029	JUN; RELA;	JUN|IDBG-99221|ENSG00000177606|3725|; RELA|IDBG-57543|ENSG00000173039|5970|;
toll-like receptor TLR6:TLR2 signaling pathway	GO:0038124	biological process	9606	2	71	0.002514308	0.010077029	JUN; RELA;	JUN|IDBG-99221|ENSG00000177606|3725|; RELA|IDBG-57543|ENSG00000173039|5970|;
toll-like receptor 9 signaling pathway	GO:0034162	biological process	9606	2	72	0.002584513	0.010277478	JUN; RELA;	JUN|IDBG-99221|ENSG00000177606|3725|; RELA|IDBG-57543|ENSG00000173039|5970|;
toll-like receptor 2 signaling pathway	GO:0034134	biological process	9606	2	73	0.002655639	0.010478452	JUN; RELA;	JUN|IDBG-99221|ENSG00000177606|3725|; RELA|IDBG-57543|ENSG00000173039|5970|;
transcription factor binding	GO:0008134	molecular function	9606	3	270	0.002720219	0.010650704	JUN; RELA; SP1;	JUN|IDBG-99221|ENSG00000177606|3725|; RELA|IDBG-57543|ENSG00000173039|5970|; SP1|IDBG-36616|ENSG00000185591|6667|;
dendrite	GO:0030425	cellular component	9606	3	273	0.002806587	0.010904981	CCL2; LRP1; STAT1;	CCL2|IDBG-40504|ENSG00000108691|6347|; LRP1|IDBG-42176|ENSG00000123384|4035|; STAT1|IDBG-77617|ENSG00000115415|6772|;
CCR2 chemokine receptor binding	GO:0031727	molecular function	9606	1	3	0.003161053	0.011096388	CCL2;	CCL2|IDBG-40504|ENSG00000108691|6347|;
T-helper 17 cell differentiation	GO:0072539	biological process	9606	1	3	0.003161053	0.011096388	BATF;	BATF|IDBG-13023|ENSG00000156127|10538|;
T-helper 17 cell lineage commitment	GO:0072540	biological process	9606	1	3	0.003161053	0.011096388	BATF;	BATF|IDBG-13023|ENSG00000156127|10538|;
cellular response to dsRNA	GO:0071359	biological process	9606	1	3	0.003161053	0.011096388	IRF3;	IRF3|IDBG-63225|ENSG00000126456|3661|;
detection of virus	GO:0009597	biological process	9606	1	3	0.003161053	0.011096388	DDX58;	DDX58|IDBG-55854|ENSG00000107201|23586|;
lipoprotein particle receptor binding	GO:0070325	molecular function	9606	1	3	0.003161053	0.011096388	LRP1;	LRP1|IDBG-42176|ENSG00000123384|4035|;
metanephric mesenchymal cell proliferation involved in metanephros development	GO:0072136	biological process	9606	1	3	0.003161053	0.011096388	STAT1;	STAT1|IDBG-77617|ENSG00000115415|6772|;
modulation by virus of host process	GO:0019054	biological process	9606	1	3	0.003161053	0.011096388	EIF2AK2;	EIF2AK2|IDBG-44867|ENSG00000055332|5610|;
negative regulation of mesenchymal to epithelial transition involved in metanephros morphogenesis	GO:0003340	biological process	9606	1	3	0.003161053	0.011096388	STAT1;	STAT1|IDBG-77617|ENSG00000115415|6772|;
negative regulation of regulatory T cell differentiation	GO:0045590	biological process	9606	1	3	0.003161053	0.011096388	IRF1;	IRF1|IDBG-42125|ENSG00000125347|3659|;
positive regulation of chemokine (C-C motif) ligand 5 production	GO:0071651	biological process	9606	1	3	0.003161053	0.011096388	MAVS;	MAVS|IDBG-49080|ENSG00000088888|57506|;
regulation of interferon-gamma production	GO:0032649	biological process	9606	1	3	0.003161053	0.011096388	ISG15;	ISG15|IDBG-84312|ENSG00000187608|9636|;
regulation of peroxisome organization	GO:1900063	biological process	9606	1	3	0.003161053	0.011096388	MAVS;	MAVS|IDBG-49080|ENSG00000088888|57506|;
MyD88-dependent toll-like receptor signaling pathway	GO:0002755	biological process	9606	2	81	0.003257584	0.011356921	JUN; RELA;	JUN|IDBG-99221|ENSG00000177606|3725|; RELA|IDBG-57543|ENSG00000173039|5970|;
signal transducer activity	GO:0004871	molecular function	9606	3	280	0.003014685	0.011624809	MAVS; STAT1; STAT2;	MAVS|IDBG-49080|ENSG00000088888|57506|; STAT1|IDBG-77617|ENSG00000115415|6772|; STAT2|IDBG-40906|ENSG00000170581|6773|;
endoplasmic reticulum unfolded protein response	GO:0030968	biological process	9606	2	87	0.00374709	0.012974616	CCL2; EIF2AK2;	CCL2|IDBG-40504|ENSG00000108691|6347|; EIF2AK2|IDBG-44867|ENSG00000055332|5610|;
C-fiber	GO:0044299	cellular component	9606	1	4	0.004212627	0.01331818	CCL2;	CCL2|IDBG-40504|ENSG00000108691|6347|;
CD8-positive, alpha-beta T cell differentiation	GO:0043374	biological process	9606	1	4	0.004212627	0.01331818	IRF1;	IRF1|IDBG-42125|ENSG00000125347|3659|;
T-helper 2 cell differentiation	GO:0045064	biological process	9606	1	4	0.004212627	0.01331818	BATF;	BATF|IDBG-13023|ENSG00000156127|10538|;
ankyrin repeat binding	GO:0071532	molecular function	9606	1	4	0.004212627	0.01331818	RELA;	RELA|IDBG-57543|ENSG00000173039|5970|;
eukaryotic translation initiation factor 2alpha kinase activity	GO:0004694	molecular function	9606	1	4	0.004212627	0.01331818	EIF2AK2;	EIF2AK2|IDBG-44867|ENSG00000055332|5610|;
positive regulation of NIK/NF-kappaB signaling	GO:1901224	biological process	9606	1	4	0.004212627	0.01331818	EIF2AK2;	EIF2AK2|IDBG-44867|ENSG00000055332|5610|;
positive regulation of cellular extravasation	GO:0002693	biological process	9606	1	4	0.004212627	0.01331818	CCL2;	CCL2|IDBG-40504|ENSG00000108691|6347|;
positive regulation of miRNA metabolic process	GO:2000630	biological process	9606	1	4	0.004212627	0.01331818	RELA;	RELA|IDBG-57543|ENSG00000173039|5970|;
regulation of cholesterol transport	GO:0032374	biological process	9606	1	4	0.004212627	0.01331818	LRP1;	LRP1|IDBG-42176|ENSG00000123384|4035|;
regulation of vascular endothelial growth factor production	GO:0010574	biological process	9606	1	4	0.004212627	0.01331818	CCL2;	CCL2|IDBG-40504|ENSG00000108691|6347|;
response to type I interferon	GO:0034340	biological process	9606	1	4	0.004212627	0.01331818	ISG15;	ISG15|IDBG-84312|ENSG00000187608|9636|;
enzyme binding	GO:0019899	molecular function	9606	3	311	0.004050144	0.013835727	JUN; RELA; STAT1;	JUN|IDBG-99221|ENSG00000177606|3725|; RELA|IDBG-57543|ENSG00000173039|5970|; STAT1|IDBG-77617|ENSG00000115415|6772|;
apoptotic process	GO:0006915	biological process	9606	4	639	0.004024434	0.013840789	IRF1; IRF3; PTPN6; STAT1;	IRF1|IDBG-42125|ENSG00000125347|3659|; IRF3|IDBG-63225|ENSG00000126456|3661|; PTPN6|IDBG-15719|ENSG00000111679|5777|; STAT1|IDBG-77617|ENSG00000115415|6772|;
inflammatory response	GO:0006954	biological process	9606	3	315	0.004197662	0.014244067	CCL2; PTX3; RELA;	CCL2|IDBG-40504|ENSG00000108691|6347|; PTX3|IDBG-62945|ENSG00000163661|5806|; RELA|IDBG-57543|ENSG00000173039|5970|;
response to organic substance	GO:0010033	biological process	9606	2	96	0.004541565	0.014269485	JUN; RELA;	JUN|IDBG-99221|ENSG00000177606|3725|; RELA|IDBG-57543|ENSG00000173039|5970|;
protein kinase binding	GO:0019901	molecular function	9606	3	327	0.004659839	0.01446255	MAVS; PTPN6; RELA;	MAVS|IDBG-49080|ENSG00000088888|57506|; PTPN6|IDBG-15719|ENSG00000111679|5777|; RELA|IDBG-57543|ENSG00000173039|5970|;
positive regulation of sequence-specific DNA binding transcription factor activity	GO:0051091	biological process	9606	2	97	0.004634253	0.01447138	DDX58; MAVS;	DDX58|IDBG-55854|ENSG00000107201|23586|; MAVS|IDBG-49080|ENSG00000088888|57506|;
alpha-beta T cell receptor complex	GO:0042105	cellular component	9606	1	5	0.005263146	0.015308237	PTPN6;	PTPN6|IDBG-15719|ENSG00000111679|5777|;
cellular response to platelet-derived growth factor stimulus	GO:0036120	biological process	9606	1	5	0.005263146	0.015308237	CCL2;	CCL2|IDBG-40504|ENSG00000108691|6347|;
metanephric mesenchymal cell differentiation	GO:0072162	biological process	9606	1	5	0.005263146	0.015308237	STAT1;	STAT1|IDBG-77617|ENSG00000115415|6772|;
modification-dependent protein catabolic process	GO:0019941	biological process	9606	1	5	0.005263146	0.015308237	ISG15;	ISG15|IDBG-84312|ENSG00000187608|9636|;
negative regulation of B cell receptor signaling pathway	GO:0050859	biological process	9606	1	5	0.005263146	0.015308237	PTPN6;	PTPN6|IDBG-15719|ENSG00000111679|5777|;
negative regulation of defense response to virus by host	GO:0050689	biological process	9606	1	5	0.005263146	0.015308237	IRF3;	IRF3|IDBG-63225|ENSG00000126456|3661|;
nucleotide-binding oligomerization domain containing 2 signaling pathway	GO:0070431	biological process	9606	1	5	0.005263146	0.015308237	RELA;	RELA|IDBG-57543|ENSG00000173039|5970|;
positive regulation of monocyte differentiation	GO:0045657	biological process	9606	1	5	0.005263146	0.015308237	JUN;	JUN|IDBG-99221|ENSG00000177606|3725|;
programmed necrotic cell death	GO:0097300	biological process	9606	1	5	0.005263146	0.015308237	IRF3;	IRF3|IDBG-63225|ENSG00000126456|3661|;
regulation of adaptive immune response	GO:0002819	biological process	9606	1	5	0.005263146	0.015308237	IRF1;	IRF1|IDBG-42125|ENSG00000125347|3659|;
response to yeast	GO:0001878	biological process	9606	1	5	0.005263146	0.015308237	PTX3;	PTX3|IDBG-62945|ENSG00000163661|5806|;
CCR5 chemokine receptor binding	GO:0031730	molecular function	9606	1	6	0.006312613	0.017274838	STAT1;	STAT1|IDBG-77617|ENSG00000115415|6772|;
ISG15-protein conjugation	GO:0032020	biological process	9606	1	6	0.006312613	0.017274838	ISG15;	ISG15|IDBG-84312|ENSG00000187608|9636|;
astrocyte cell migration	GO:0043615	biological process	9606	1	6	0.006312613	0.017274838	CCL2;	CCL2|IDBG-40504|ENSG00000108691|6347|;
cAMP response element binding	GO:0035497	molecular function	9606	1	6	0.006312613	0.017274838	JUN;	JUN|IDBG-99221|ENSG00000177606|3725|;
cellular response to macrophage colony-stimulating factor stimulus	GO:0036006	biological process	9606	1	6	0.006312613	0.017274838	CCL2;	CCL2|IDBG-40504|ENSG00000108691|6347|;
enucleate erythrocyte differentiation	GO:0043353	biological process	9606	1	6	0.006312613	0.017274838	SP1;	SP1|IDBG-36616|ENSG00000185591|6667|;
negative regulation of glial cell apoptotic process	GO:0034351	biological process	9606	1	6	0.006312613	0.017274838	CCL2;	CCL2|IDBG-40504|ENSG00000108691|6347|;
positive regulation of apoptotic cell clearance	GO:2000427	biological process	9606	1	6	0.006312613	0.017274838	CCL2;	CCL2|IDBG-40504|ENSG00000108691|6347|;
positive regulation of macrophage chemotaxis	GO:0010759	biological process	9606	1	6	0.006312613	0.017274838	CCL2;	CCL2|IDBG-40504|ENSG00000108691|6347|;
positive regulation of protein transport	GO:0051222	biological process	9606	1	6	0.006312613	0.017274838	LRP1;	LRP1|IDBG-42176|ENSG00000123384|4035|;
regulation of B cell differentiation	GO:0045577	biological process	9606	1	6	0.006312613	0.017274838	PTPN6;	PTPN6|IDBG-15719|ENSG00000111679|5777|;
cell proliferation	GO:0008283	biological process	9606	3	370	0.006565327	0.017870329	IRF2; LRP1; PTPN6;	IRF2|IDBG-46310|ENSG00000168310|3660|; LRP1|IDBG-42176|ENSG00000123384|4035|; PTPN6|IDBG-15719|ENSG00000111679|5777|;
SMAD protein import into nucleus	GO:0007184	biological process	9606	1	7	0.007361027	0.019313211	JUN;	JUN|IDBG-99221|ENSG00000177606|3725|;
complement component C1q binding	GO:0001849	molecular function	9606	1	7	0.007361027	0.019313211	PTX3;	PTX3|IDBG-62945|ENSG00000163661|5806|;
embryonic process involved in female pregnancy	GO:0060136	biological process	9606	1	7	0.007361027	0.019313211	SP1;	SP1|IDBG-36616|ENSG00000185591|6667|;
lymphocyte chemotaxis	GO:0048247	biological process	9606	1	7	0.007361027	0.019313211	CCL2;	CCL2|IDBG-40504|ENSG00000108691|6347|;
lymphoid progenitor cell differentiation	GO:0002320	biological process	9606	1	7	0.007361027	0.019313211	BATF;	BATF|IDBG-13023|ENSG00000156127|10538|;
maternal process involved in parturition	GO:0060137	biological process	9606	1	7	0.007361027	0.019313211	CCL2;	CCL2|IDBG-40504|ENSG00000108691|6347|;
positive regulation of transcription initiation from RNA polymerase II promoter	GO:0060261	biological process	9606	1	7	0.007361027	0.019313211	IRF8;	IRF8|IDBG-45278|ENSG00000140968|3394|;
organ morphogenesis	GO:0009887	biological process	9606	2	125	0.007578858	0.019681831	CCL2; RELA;	CCL2|IDBG-40504|ENSG00000108691|6347|; RELA|IDBG-57543|ENSG00000173039|5970|;
positive regulation of NF-kappaB transcription factor activity	GO:0051092	biological process	9606	2	125	0.007578858	0.019681831	EIF2AK2; RELA;	EIF2AK2|IDBG-44867|ENSG00000055332|5610|; RELA|IDBG-57543|ENSG00000173039|5970|;
CARD domain binding	GO:0050700	molecular function	9606	1	8	0.008408391	0.021083109	MAVS;	MAVS|IDBG-49080|ENSG00000088888|57506|;
RNA polymerase II activity	GO:0001055	molecular function	9606	1	8	0.008408391	0.021083109	POLR2F;	POLR2F|IDBG-7203|ENSG00000100142|5435|;
cellular response to nicotine	GO:0071316	biological process	9606	1	8	0.008408391	0.021083109	RELA;	RELA|IDBG-57543|ENSG00000173039|5970|;
megakaryocyte differentiation	GO:0030219	biological process	9606	1	8	0.008408391	0.021083109	SP1;	SP1|IDBG-36616|ENSG00000185591|6667|;
negative regulation of osteoblast proliferation	GO:0033689	biological process	9606	1	8	0.008408391	0.021083109	EIF2AK2;	EIF2AK2|IDBG-44867|ENSG00000055332|5610|;
regulation of release of sequestered calcium ion into cytosol	GO:0051279	biological process	9606	1	8	0.008408391	0.021083109	PTPN6;	PTPN6|IDBG-15719|ENSG00000111679|5777|;
virion binding	GO:0046790	molecular function	9606	1	8	0.008408391	0.021083109	PTX3;	PTX3|IDBG-62945|ENSG00000163661|5806|;
regulation of cell cycle	GO:0051726	biological process	9606	2	137	0.009041687	0.022559896	IRF1; JUN;	IRF1|IDBG-42125|ENSG00000125347|3659|; JUN|IDBG-99221|ENSG00000177606|3725|;
RNA polymerase II core promoter sequence-specific DNA binding transcription factor activity	GO:0000983	molecular function	9606	1	9	0.009454705	0.022807795	STAT1;	STAT1|IDBG-77617|ENSG00000115415|6772|;
cellular response to exogenous dsRNA	GO:0071360	biological process	9606	1	9	0.009454705	0.022807795	MAVS;	MAVS|IDBG-49080|ENSG00000088888|57506|;
hematopoietic stem cell differentiation	GO:0060218	biological process	9606	1	9	0.009454705	0.022807795	BATF;	BATF|IDBG-13023|ENSG00000156127|10538|;
opsonization	GO:0008228	biological process	9606	1	9	0.009454705	0.022807795	PTX3;	PTX3|IDBG-62945|ENSG00000163661|5806|;
response to UV-B	GO:0010224	biological process	9606	1	9	0.009454705	0.022807795	RELA;	RELA|IDBG-57543|ENSG00000173039|5970|;
response to interferon-alpha	GO:0035455	biological process	9606	1	9	0.009454705	0.022807795	EIF2AK2;	EIF2AK2|IDBG-44867|ENSG00000055332|5610|;
response to virus	GO:0009615	biological process	9606	2	140	0.009425677	0.023403267	DDX58; EIF2AK2;	DDX58|IDBG-55854|ENSG00000107201|23586|; EIF2AK2|IDBG-44867|ENSG00000055332|5610|;
peptidyl-tyrosine phosphorylation	GO:0018108	biological process	9606	2	144	0.009948893	0.023886728	EIF2AK2; PTPN6;	EIF2AK2|IDBG-44867|ENSG00000055332|5610|; PTPN6|IDBG-15719|ENSG00000111679|5777|;
glial cell migration	GO:0008347	biological process	9606	1	10	0.01049997	0.024742985	CCL2;	CCL2|IDBG-40504|ENSG00000108691|6347|;
leukocyte migration involved in inflammatory response	GO:0002523	biological process	9606	1	10	0.01049997	0.024742985	CCL2;	CCL2|IDBG-40504|ENSG00000108691|6347|;
negative regulation of protein autophosphorylation	GO:0031953	biological process	9606	1	10	0.01049997	0.024742985	JUN;	JUN|IDBG-99221|ENSG00000177606|3725|;
response to muramyl dipeptide	GO:0032495	biological process	9606	1	10	0.01049997	0.024742985	RELA;	RELA|IDBG-57543|ENSG00000173039|5970|;
RNA polymerase I activity	GO:0001054	molecular function	9606	1	11	0.011544187	0.026115516	POLR2F;	POLR2F|IDBG-7203|ENSG00000100142|5435|;
activation of innate immune response	GO:0002218	biological process	9606	1	11	0.011544187	0.026115516	MAVS;	MAVS|IDBG-49080|ENSG00000088888|57506|;
axon regeneration	GO:0031103	biological process	9606	1	11	0.011544187	0.026115516	JUN;	JUN|IDBG-99221|ENSG00000177606|3725|;
cellular homeostasis	GO:0019725	biological process	9606	1	11	0.011544187	0.026115516	CCL2;	CCL2|IDBG-40504|ENSG00000108691|6347|;
cellular response to ATP	GO:0071318	biological process	9606	1	11	0.011544187	0.026115516	CCL2;	CCL2|IDBG-40504|ENSG00000108691|6347|;
microglial cell activation	GO:0001774	biological process	9606	1	11	0.011544187	0.026115516	JUN;	JUN|IDBG-99221|ENSG00000177606|3725|;
negative regulation of smooth muscle cell migration	GO:0014912	biological process	9606	1	11	0.011544187	0.026115516	LRP1;	LRP1|IDBG-42176|ENSG00000123384|4035|;
positive regulation of monocyte chemotaxis	GO:0090026	biological process	9606	1	11	0.011544187	0.026115516	CCL2;	CCL2|IDBG-40504|ENSG00000108691|6347|;
positive regulation of protein import into nucleus, translocation	GO:0033160	biological process	9606	1	11	0.011544187	0.026115516	MAVS;	MAVS|IDBG-49080|ENSG00000088888|57506|;
modulation by virus of host morphology or physiology	GO:0019048	biological process	9606	1	12	0.012587357	0.027856368	EIF2AK2;	EIF2AK2|IDBG-44867|ENSG00000055332|5610|;
negative regulation by host of viral transcription	GO:0043922	biological process	9606	1	12	0.012587357	0.027856368	JUN;	JUN|IDBG-99221|ENSG00000177606|3725|;
negative regulation of peptidyl-tyrosine phosphorylation	GO:0050732	biological process	9606	1	12	0.012587357	0.027856368	PTPN6;	PTPN6|IDBG-15719|ENSG00000111679|5777|;
phosphate ion binding	GO:0042301	molecular function	9606	1	12	0.012587357	0.027856368	RELA;	RELA|IDBG-57543|ENSG00000173039|5970|;
viral genome replication	GO:0019079	biological process	9606	1	12	0.012587357	0.027856368	CCL2;	CCL2|IDBG-40504|ENSG00000108691|6347|;
DNA-directed RNA polymerase I complex	GO:0005736	cellular component	9606	1	13	0.013629481	0.029148764	POLR2F;	POLR2F|IDBG-7203|ENSG00000100142|5435|;
lipoprotein transport	GO:0042953	biological process	9606	1	13	0.013629481	0.029148764	LRP1;	LRP1|IDBG-42176|ENSG00000123384|4035|;
membrane protein intracellular domain proteolysis	GO:0031293	biological process	9606	1	13	0.013629481	0.029148764	RELA;	RELA|IDBG-57543|ENSG00000173039|5970|;
phosphotyrosine binding	GO:0001784	molecular function	9606	1	13	0.013629481	0.029148764	PTPN6;	PTPN6|IDBG-15719|ENSG00000111679|5777|;
positive regulation of cell adhesion mediated by integrin	GO:0033630	biological process	9606	1	13	0.013629481	0.029148764	PTPN6;	PTPN6|IDBG-15719|ENSG00000111679|5777|;
positive regulation of cholesterol efflux	GO:0010875	biological process	9606	1	13	0.013629481	0.029148764	LRP1;	LRP1|IDBG-42176|ENSG00000123384|4035|;
response to inorganic substance	GO:0010035	biological process	9606	1	13	0.013629481	0.029148764	RELA;	RELA|IDBG-57543|ENSG00000173039|5970|;
DNA damage response, signal transduction by p53 class mediator	GO:0030330	biological process	9606	1	14	0.01467056	0.029869261	BATF;	BATF|IDBG-13023|ENSG00000156127|10538|;
aorta morphogenesis	GO:0035909	biological process	9606	1	14	0.01467056	0.029869261	LRP1;	LRP1|IDBG-42176|ENSG00000123384|4035|;
definitive hemopoiesis	GO:0060216	biological process	9606	1	14	0.01467056	0.029869261	SP1;	SP1|IDBG-36616|ENSG00000185591|6667|;
enhancer binding	GO:0035326	molecular function	9606	1	14	0.01467056	0.029869261	SP1;	SP1|IDBG-36616|ENSG00000185591|6667|;
macrophage chemotaxis	GO:0048246	biological process	9606	1	14	0.01467056	0.029869261	CCL2;	CCL2|IDBG-40504|ENSG00000108691|6347|;
negative regulation of T cell receptor signaling pathway	GO:0050860	biological process	9606	1	14	0.01467056	0.029869261	PTPN6;	PTPN6|IDBG-15719|ENSG00000111679|5777|;
positive regulation of leukocyte migration	GO:0002687	biological process	9606	1	14	0.01467056	0.029869261	CCL2;	CCL2|IDBG-40504|ENSG00000108691|6347|;
positive regulation of nitric-oxide synthase biosynthetic process	GO:0051770	biological process	9606	1	14	0.01467056	0.029869261	CCL2;	CCL2|IDBG-40504|ENSG00000108691|6347|;
protein-DNA complex	GO:0032993	cellular component	9606	1	14	0.01467056	0.029869261	SP1;	SP1|IDBG-36616|ENSG00000185591|6667|;
regulation of G1/S transition of mitotic cell cycle	GO:2000045	biological process	9606	1	14	0.01467056	0.029869261	PTPN6;	PTPN6|IDBG-15719|ENSG00000111679|5777|;
regulation of innate immune response	GO:0045088	biological process	9606	1	14	0.01467056	0.029869261	IRF1;	IRF1|IDBG-42125|ENSG00000125347|3659|;
blood coagulation	GO:0007596	biological process	9606	3	483	0.013563797	0.029887328	IRF1; IRF2; PTPN6;	IRF1|IDBG-42125|ENSG00000125347|3659|; IRF2|IDBG-46310|ENSG00000168310|3660|; PTPN6|IDBG-15719|ENSG00000111679|5777|;
Fc-epsilon receptor signaling pathway	GO:0038095	biological process	9606	2	177	0.01474171	0.029894543	JUN; RELA;	JUN|IDBG-99221|ENSG00000177606|3725|; RELA|IDBG-57543|ENSG00000173039|5970|;
negative regulation of transcription, DNA-templated	GO:0045892	biological process	9606	3	490	0.014097024	0.030022531	IRF1; JUN; RELA;	IRF1|IDBG-42125|ENSG00000125347|3659|; JUN|IDBG-99221|ENSG00000177606|3725|; RELA|IDBG-57543|ENSG00000173039|5970|;
negative regulation of apoptotic process	GO:0043066	biological process	9606	3	501	0.014959135	0.030215077	EIF2AK2; JUN; RELA;	EIF2AK2|IDBG-44867|ENSG00000055332|5610|; JUN|IDBG-99221|ENSG00000177606|3725|; RELA|IDBG-57543|ENSG00000173039|5970|;
apolipoprotein binding	GO:0034185	molecular function	9606	1	15	0.015710596	0.03052173	LRP1;	LRP1|IDBG-42176|ENSG00000123384|4035|;
apoptotic cell clearance	GO:0043277	biological process	9606	1	15	0.015710596	0.03052173	LRP1;	LRP1|IDBG-42176|ENSG00000123384|4035|;
cellular process	GO:0009987	biological process	9606	1	15	0.015710596	0.03052173	JUN;	JUN|IDBG-99221|ENSG00000177606|3725|;
cellular response to peptide hormone stimulus	GO:0071375	biological process	9606	1	15	0.015710596	0.03052173	RELA;	RELA|IDBG-57543|ENSG00000173039|5970|;
core promoter proximal region sequence-specific DNA binding	GO:0000987	molecular function	9606	1	15	0.015710596	0.03052173	SP1;	SP1|IDBG-36616|ENSG00000185591|6667|;
megakaryocyte development	GO:0035855	biological process	9606	1	15	0.015710596	0.03052173	PTPN6;	PTPN6|IDBG-15719|ENSG00000111679|5777|;
natural killer cell mediated cytotoxicity	GO:0042267	biological process	9606	1	15	0.015710596	0.03052173	PTPN6;	PTPN6|IDBG-15719|ENSG00000111679|5777|;
negative regulation of viral entry into host cell	GO:0046597	biological process	9606	1	15	0.015710596	0.03052173	PTX3;	PTX3|IDBG-62945|ENSG00000163661|5806|;
positive regulation of calcium ion import	GO:0090280	biological process	9606	1	15	0.015710596	0.03052173	CCL2;	CCL2|IDBG-40504|ENSG00000108691|6347|;
positive regulation of synaptic transmission	GO:0050806	biological process	9606	1	15	0.015710596	0.03052173	CCL2;	CCL2|IDBG-40504|ENSG00000108691|6347|;
transcription initiation from RNA polymerase II promoter	GO:0006367	biological process	9606	2	184	0.015864281	0.030703113	POLR2F; SP1;	POLR2F|IDBG-7203|ENSG00000100142|5435|; SP1|IDBG-36616|ENSG00000185591|6667|;
RNA polymerase II transcription factor binding transcription factor activity involved in positive regulation of transcription	GO:0001190	molecular function	9606	1	16	0.016749588	0.031229085	JUN;	JUN|IDBG-99221|ENSG00000177606|3725|;
RNA polymerase III activity	GO:0001056	molecular function	9606	1	16	0.016749588	0.031229085	POLR2F;	POLR2F|IDBG-7203|ENSG00000100142|5435|;
embryonic camera-type eye morphogenesis	GO:0048596	biological process	9606	1	16	0.016749588	0.031229085	SP1;	SP1|IDBG-36616|ENSG00000185591|6667|;
isotype switching	GO:0045190	biological process	9606	1	16	0.016749588	0.031229085	BATF;	BATF|IDBG-13023|ENSG00000156127|10538|;
monocyte chemotaxis	GO:0002548	biological process	9606	1	16	0.016749588	0.031229085	CCL2;	CCL2|IDBG-40504|ENSG00000108691|6347|;
monocyte differentiation	GO:0030224	biological process	9606	1	16	0.016749588	0.031229085	JUN;	JUN|IDBG-99221|ENSG00000177606|3725|;
myeloid dendritic cell differentiation	GO:0043011	biological process	9606	1	16	0.016749588	0.031229085	BATF;	BATF|IDBG-13023|ENSG00000156127|10538|;
positive regulation of chemokine production	GO:0032722	biological process	9606	1	16	0.016749588	0.031229085	EIF2AK2;	EIF2AK2|IDBG-44867|ENSG00000055332|5610|;
positive regulation of stress-activated MAPK cascade	GO:0032874	biological process	9606	1	16	0.016749588	0.031229085	EIF2AK2;	EIF2AK2|IDBG-44867|ENSG00000055332|5610|;
regulation of ERK1 and ERK2 cascade	GO:0070372	biological process	9606	1	16	0.016749588	0.031229085	PTPN6;	PTPN6|IDBG-15719|ENSG00000111679|5777|;
cellular response to DNA damage stimulus	GO:0006974	biological process	9606	2	192	0.01719109	0.031935272	BATF; IRF3;	BATF|IDBG-13023|ENSG00000156127|10538|; IRF3|IDBG-63225|ENSG00000126456|3661|;
DNA-directed RNA polymerase III complex	GO:0005666	cellular component	9606	1	17	0.017787538	0.0324511	POLR2F;	POLR2F|IDBG-7203|ENSG00000100142|5435|;
SMAD protein signal transduction	GO:0060395	biological process	9606	1	17	0.017787538	0.0324511	JUN;	JUN|IDBG-99221|ENSG00000177606|3725|;
negative regulation of growth of symbiont in host	GO:0044130	biological process	9606	1	17	0.017787538	0.0324511	IRF8;	IRF8|IDBG-45278|ENSG00000140968|3394|;
platelet formation	GO:0030220	biological process	9606	1	17	0.017787538	0.0324511	PTPN6;	PTPN6|IDBG-15719|ENSG00000111679|5777|;
positive regulation of cell-cell adhesion	GO:0022409	biological process	9606	1	17	0.017787538	0.0324511	CCL2;	CCL2|IDBG-40504|ENSG00000108691|6347|;
DNA-directed RNA polymerase II, core complex	GO:0005665	cellular component	9606	1	18	0.018824448	0.033269597	POLR2F;	POLR2F|IDBG-7203|ENSG00000100142|5435|;
activating transcription factor binding	GO:0033613	molecular function	9606	1	18	0.018824448	0.033269597	RELA;	RELA|IDBG-57543|ENSG00000173039|5970|;
histone acetyltransferase binding	GO:0035035	molecular function	9606	1	18	0.018824448	0.033269597	SP1;	SP1|IDBG-36616|ENSG00000185591|6667|;
negative regulation of MAPK cascade	GO:0043409	biological process	9606	1	18	0.018824448	0.033269597	PTPN6;	PTPN6|IDBG-15719|ENSG00000111679|5777|;
positive regulation of chondrocyte differentiation	GO:0032332	biological process	9606	1	18	0.018824448	0.033269597	RELA;	RELA|IDBG-57543|ENSG00000173039|5970|;
termination of RNA polymerase III transcription	GO:0006386	biological process	9606	1	18	0.018824448	0.033269597	POLR2F;	POLR2F|IDBG-7203|ENSG00000100142|5435|;
transcription elongation from RNA polymerase III promoter	GO:0006385	biological process	9606	1	18	0.018824448	0.033269597	POLR2F;	POLR2F|IDBG-7203|ENSG00000100142|5435|;
transmembrane receptor protein tyrosine phosphatase activity	GO:0005001	molecular function	9606	1	18	0.018824448	0.033269597	PTPN6;	PTPN6|IDBG-15719|ENSG00000111679|5777|;
trophectodermal cell differentiation	GO:0001829	biological process	9606	1	18	0.018824448	0.033269597	SP1;	SP1|IDBG-36616|ENSG00000185591|6667|;
transcription factor complex	GO:0005667	cellular component	9606	2	203	0.019090456	0.033622984	JUN; RELA;	JUN|IDBG-99221|ENSG00000177606|3725|; RELA|IDBG-57543|ENSG00000173039|5970|;
hydrolase activity, acting on acid anhydrides	GO:0016817	molecular function	9606	1	19	0.019860317	0.034858281	DDX58;	DDX58|IDBG-55854|ENSG00000107201|23586|;
protein complex binding	GO:0032403	molecular function	9606	2	208	0.019982024	0.034951375	LRP1; RELA;	LRP1|IDBG-42176|ENSG00000123384|4035|; RELA|IDBG-57543|ENSG00000173039|5970|;
R-SMAD binding	GO:0070412	molecular function	9606	1	20	0.020895148	0.036175613	JUN;	JUN|IDBG-99221|ENSG00000177606|3725|;
cellular response to dexamethasone stimulus	GO:0071549	biological process	9606	1	20	0.020895148	0.036175613	CCL2;	CCL2|IDBG-40504|ENSG00000108691|6347|;
protein phosphatase type 2A regulator activity	GO:0008601	molecular function	9606	1	20	0.020895148	0.036175613	EIF2AK2;	EIF2AK2|IDBG-44867|ENSG00000055332|5610|;
angiogenesis	GO:0001525	biological process	9606	2	217	0.021630495	0.037321769	CCL2; JUN;	CCL2|IDBG-40504|ENSG00000108691|6347|; JUN|IDBG-99221|ENSG00000177606|3725|;
cellular response to fibroblast growth factor stimulus	GO:0044344	biological process	9606	1	21	0.02192894	0.037455807	CCL2;	CCL2|IDBG-40504|ENSG00000108691|6347|;
positive regulation of interleukin-8 production	GO:0032757	biological process	9606	1	21	0.02192894	0.037455807	MAVS;	MAVS|IDBG-49080|ENSG00000088888|57506|;
vascular endothelial growth factor receptor signaling pathway	GO:0048010	biological process	9606	1	21	0.02192894	0.037455807	CCL2;	CCL2|IDBG-40504|ENSG00000108691|6347|;
RNA polymerase II distal enhancer sequence-specific DNA binding transcription factor activity involved in positive regulation of transcription	GO:0001205	molecular function	9606	1	22	0.022961696	0.038319682	RELA;	RELA|IDBG-57543|ENSG00000173039|5970|;
core promoter sequence-specific DNA binding	GO:0001046	molecular function	9606	1	22	0.022961696	0.038319682	SP1;	SP1|IDBG-36616|ENSG00000185591|6667|;
maternal process involved in female pregnancy	GO:0060135	biological process	9606	1	22	0.022961696	0.038319682	CCL2;	CCL2|IDBG-40504|ENSG00000108691|6347|;
nuclear euchromatin	GO:0005719	cellular component	9606	1	22	0.022961696	0.038319682	JUN;	JUN|IDBG-99221|ENSG00000177606|3725|;
positive regulation of T cell activation	GO:0050870	biological process	9606	1	22	0.022961696	0.038319682	CCL2;	CCL2|IDBG-40504|ENSG00000108691|6347|;
positive regulation of erythrocyte differentiation	GO:0045648	biological process	9606	1	22	0.022961696	0.038319682	ISG15;	ISG15|IDBG-84312|ENSG00000187608|9636|;
regulation of sequence-specific DNA binding transcription factor activity	GO:0051090	biological process	9606	1	22	0.022961696	0.038319682	JUN;	JUN|IDBG-99221|ENSG00000177606|3725|;
membrane depolarization	GO:0051899	biological process	9606	1	23	0.023993415	0.039910615	JUN;	JUN|IDBG-99221|ENSG00000177606|3725|;
platelet aggregation	GO:0070527	biological process	9606	1	24	0.0250241	0.041087957	PTPN6;	PTPN6|IDBG-15719|ENSG00000111679|5777|;
positive regulation of collagen biosynthetic process	GO:0032967	biological process	9606	1	24	0.0250241	0.041087957	CCL2;	CCL2|IDBG-40504|ENSG00000108691|6347|;
positive regulation of cytokine production	GO:0001819	biological process	9606	1	24	0.0250241	0.041087957	EIF2AK2;	EIF2AK2|IDBG-44867|ENSG00000055332|5610|;
response to morphine	GO:0043278	biological process	9606	1	24	0.0250241	0.041087957	RELA;	RELA|IDBG-57543|ENSG00000173039|5970|;
bHLH transcription factor binding	GO:0043425	molecular function	9606	1	25	0.02605375	0.041833939	SP1;	SP1|IDBG-36616|ENSG00000185591|6667|;
embryonic placenta development	GO:0001892	biological process	9606	1	25	0.02605375	0.041833939	SP1;	SP1|IDBG-36616|ENSG00000185591|6667|;
negative regulation of insulin receptor signaling pathway	GO:0046627	biological process	9606	1	25	0.02605375	0.041833939	RELA;	RELA|IDBG-57543|ENSG00000173039|5970|;
positive regulation of interleukin-12 production	GO:0032735	biological process	9606	1	25	0.02605375	0.041833939	IRF8;	IRF8|IDBG-45278|ENSG00000140968|3394|;
positive regulation of phagocytosis	GO:0050766	biological process	9606	1	25	0.02605375	0.041833939	PTX3;	PTX3|IDBG-62945|ENSG00000163661|5806|;
release of cytochrome c from mitochondria	GO:0001836	biological process	9606	1	25	0.02605375	0.041833939	JUN;	JUN|IDBG-99221|ENSG00000177606|3725|;
cell surface receptor signaling pathway	GO:0007166	biological process	9606	2	238	0.025689689	0.042045183	CCL2; IRF9;	CCL2|IDBG-40504|ENSG00000108691|6347|; IRF9|IDBG-236583|ENSG00000213928|10379|;
NF-kappaB binding	GO:0051059	molecular function	9606	1	26	0.027082367	0.04307789	RELA;	RELA|IDBG-57543|ENSG00000173039|5970|;
cellular response to interferon-gamma	GO:0071346	biological process	9606	1	26	0.027082367	0.04307789	CCL2;	CCL2|IDBG-40504|ENSG00000108691|6347|;
myeloid cell differentiation	GO:0030099	biological process	9606	1	26	0.027082367	0.04307789	IRF8;	IRF8|IDBG-45278|ENSG00000140968|3394|;
RNA polymerase II repressing transcription factor binding	GO:0001103	molecular function	9606	1	27	0.028109952	0.044160388	SP1;	SP1|IDBG-36616|ENSG00000185591|6667|;
Rho GTPase activator activity	GO:0005100	molecular function	9606	1	27	0.028109952	0.044160388	JUN;	JUN|IDBG-99221|ENSG00000177606|3725|;
negative regulation of endothelial cell proliferation	GO:0001937	biological process	9606	1	27	0.028109952	0.044160388	STAT1;	STAT1|IDBG-77617|ENSG00000115415|6772|;
repressing transcription factor binding	GO:0070491	molecular function	9606	1	27	0.028109952	0.044160388	RELA;	RELA|IDBG-57543|ENSG00000173039|5970|;
cytokine production	GO:0001816	biological process	9606	1	28	0.029136506	0.045632251	BATF;	BATF|IDBG-13023|ENSG00000156127|10538|;
protein homodimerization activity	GO:0042803	molecular function	9606	3	649	0.029487771	0.046040722	IRF3; SP1; STAT1;	IRF3|IDBG-63225|ENSG00000126456|3661|; SP1|IDBG-36616|ENSG00000185591|6667|; STAT1|IDBG-77617|ENSG00000115415|6772|;
negative regulation of DNA binding	GO:0043392	biological process	9606	1	29	0.03016203	0.046522647	JUN;	JUN|IDBG-99221|ENSG00000177606|3725|;
negative regulation of T cell proliferation	GO:0042130	biological process	9606	1	29	0.03016203	0.046522647	PTPN6;	PTPN6|IDBG-15719|ENSG00000111679|5777|;
negative regulation of protein catabolic process	GO:0042177	biological process	9606	1	29	0.03016203	0.046522647	RELA;	RELA|IDBG-57543|ENSG00000173039|5970|;
negative regulation of protein ubiquitination	GO:0031397	biological process	9606	1	29	0.03016203	0.046522647	ISG15;	ISG15|IDBG-84312|ENSG00000187608|9636|;
7-methylguanosine mRNA capping	GO:0006370	biological process	9606	1	30	0.031186525	0.047384899	POLR2F;	POLR2F|IDBG-7203|ENSG00000100142|5435|;
B cell receptor signaling pathway	GO:0050853	biological process	9606	1	30	0.031186525	0.047384899	PTPN6;	PTPN6|IDBG-15719|ENSG00000111679|5777|;
positive regulation of cytokine secretion	GO:0050715	biological process	9606	1	30	0.031186525	0.047384899	IRF3;	IRF3|IDBG-63225|ENSG00000126456|3661|;
response to gamma radiation	GO:0010332	biological process	9606	1	30	0.031186525	0.047384899	CCL2;	CCL2|IDBG-40504|ENSG00000108691|6347|;
tumor necrosis factor-mediated signaling pathway	GO:0033209	biological process	9606	1	30	0.031186525	0.047384899	STAT1;	STAT1|IDBG-77617|ENSG00000115415|6772|;
SH2 domain binding	GO:0042169	molecular function	9606	1	31	0.032209992	0.048362495	PTPN6;	PTPN6|IDBG-15719|ENSG00000111679|5777|;
negative regulation of I-kappaB kinase/NF-kappaB signaling	GO:0043124	biological process	9606	1	31	0.032209992	0.048362495	STAT1;	STAT1|IDBG-77617|ENSG00000115415|6772|;
transcription from RNA polymerase I promoter	GO:0006360	biological process	9606	1	31	0.032209992	0.048362495	POLR2F;	POLR2F|IDBG-7203|ENSG00000100142|5435|;
tumor necrosis factor receptor binding	GO:0005164	molecular function	9606	1	31	0.032209992	0.048362495	STAT1;	STAT1|IDBG-77617|ENSG00000115415|6772|;
chemokine-mediated signaling pathway	GO:0070098	biological process	9606	1	32	0.033232431	0.049315765	CCL2;	CCL2|IDBG-40504|ENSG00000108691|6347|;
protein kinase B signaling	GO:0043491	biological process	9606	1	32	0.033232431	0.049315765	CCL2;	CCL2|IDBG-40504|ENSG00000108691|6347|;
response to radiation	GO:0009314	biological process	9606	1	32	0.033232431	0.049315765	JUN;	JUN|IDBG-99221|ENSG00000177606|3725|;
single-stranded RNA binding	GO:0003727	molecular function	9606	1	32	0.033232431	0.049315765	DDX58;	DDX58|IDBG-55854|ENSG00000107201|23586|;
